# Supplementary material for: Reduction‐Induced C─C Cleavage and Site‐Specific Hydrogenation of a Highly Strained Bilayer Spironanographene
Source: Angew Chem Int Ed Engl. 2025 Jun 23;64(33):e202510209. doi: 10.1002/anie.202510209 (PMC12338388; doi:10.1002/anie.202510209)
Supplement: Supplementary file 2 — Supporting Information [file ANIE-64-e202510209-s002.zip]

Archive with 1 entries (1 files):
- Combined cif.cif
