# Supplementary material for: Reduction‐Induced C─C Cleavage and Site‐Specific Hydrogenation of a Highly Strained Bilayer Spironanographene
Source: Angew Chem Int Ed Engl. 2025 Jun 23;64(33):e202510209. doi: 10.1002/anie.202510209 (PMC12338388; doi:10.1002/anie.202510209)
Supplement: Supplementary file 2 — Supporting Information [file ANIE-64-e202510209-s002.zip › Combined cif.cif]

data_C137H121_Na_cryptand_monoanion

#=====================================================================
# start Validation Reply Form

_vrf_CELLZ01_C137H121_Na_cryptand_monoanion
;
RESPONSE: 
In each unit cell, 10 severely disordered THF molecules
were removed by Olex2's Solvent Mask subroutine so they are not included in
the structure model and _atom_site_* section of cif file. But the reported
formula includes the solvents, which causes the formula discrepancy
between the one calculated from atom_site data and the reported one.
;
_vrf_FORMU01_C137H121_Na_cryptand_monoanion
;
RESPONSE: 
In each unit cell, 10 severely disordered THF molecules
were removed by Olex2's Solvent Mask subroutine so they are not included in
the structure model and _atom_site_* section of cif file. But the reported
formula includes the solvents, which causes the atom counts discrepancy.
;
_vrf_PLAT041_C137H121_Na_cryptand_monoanion
;
RESPONSE: 
In each unit cell, 10 severely disordered THF molecules
were removed by Olex2's Solvent Mask subroutine so they are not included in
the structure model and _atom_site_* section of cif file. But the reported
formula includes the solvents, which causes the discrepancy between the
calculated SumFormula and the reported SumFormula.
;

_vrf_PLAT042_C137H121_Na_cryptand_monoanion
;
RESPONSE: 
In each unit cell, 10 severely disordered THF molecules
were removed by Olex2's Solvent Mask subroutine so they are not included in
the structure model and _atom_site_* section of cif file. But the reported
formula includes the solvents, which causes the discrepancy between the
calculated MoietyFormula and the reported MoietyFormula.
;

_vrf_PLAT051_C137H121_Na_cryptand_monoanion
;
RESPONSE: 
In each unit cell, 10 severely disordered THF molecules
were removed by Olex2's Solvent Mask subroutine so they are not included in
the structure model and _atom_site_* section of cif file. But the calculation of 
the reported Mu includes the solvents, which causes the discrepancy between the
calculated Mu and the reported Mu.
;

_vrf_PLAT068_C137H121_Na_cryptand_monoanion
;
RESPONSE: 
In each unit cell, 10 severely disordered THF molecules
were removed by Olex2's Solvent Mask subroutine so they are not included in
the structure model and _atom_site_* section of cif file. The reported F000
counts these solvent molecules while the calculated F000 does not,
which causes the discrepancy between these two.
;

_vrf_PLAT606_C137H121_Na_cryptand_monoanion
;
RESPONSE: 
Olex2's Solvent Mask subroutine was applied to remove 10 severely disordered 
THF molecules in the unit cell, thus leaving large voids.
;
_vrf_PLAT868_C137H121_Na_cryptand_monoanion
;
RESPONSE: 
In each unit cell, there are 10 severely disordered THF molecules
that can not be modeled by disorders. So Olex2's Solvent Mask 
subroutine was applied to remove them.
;

_vrf_PLAT906_C137H121_Na_cryptand_monoanion
;
RESPONSE: 
The K value is large only for weak reflections with
Fc/Fcmax lower than 0.018.
;

# end Validation Reply Form 
#=====================================================================


_audit_creation_date               2024-05-15
_audit_creation_method
;
Olex2 1.5-ac6-019
(compiled 2024.02.14 svn.r2f8d729c for Rigaku Oxford Diffraction, GUI svn.r6920)
;
_shelx_SHELXL_version_number       '2019/3'
_audit_contact_author_address      ?
_audit_contact_author_email        ?
_audit_contact_author_name         ''
_audit_contact_author_phone        ?
_publ_contact_author_id_orcid      ?
_publ_section_references               ?
_chemical_name_common              ?
_chemical_name_systematic          ?
_chemical_formula_moiety           'C18 H36 N2 Na1 O6, C137 H121, 5(C4 H8 O)'
_chemical_formula_sum              'C175 H197 N2 Na O11'
_chemical_formula_weight           2527.32
_chemical_melting_point            ?
loop_
  _atom_type_symbol
  _atom_type_description
  _atom_type_scat_dispersion_real
  _atom_type_scat_dispersion_imag
  _atom_type_scat_source
 'C' 'C' 0.0181 0.0091 'International Tables Vol C Tables 4.2.6.8 and 6.1.1.4'
 'H' 'H' 0.0000 0.0000 'International Tables Vol C Tables 4.2.6.8 and 6.1.1.4'
 'N' 'N' 0.0311 0.0180 'International Tables Vol C Tables 4.2.6.8 and 6.1.1.4'
 'Na' 'Na' 0.1353 0.1239 'International Tables Vol C Tables 4.2.6.8 and 6.1.1.4'
 'O' 'O' 0.0492 0.0322 'International Tables Vol C Tables 4.2.6.8 and 6.1.1.4'

_shelx_space_group_comment
;
The symmetry employed for this shelxl refinement is uniquely defined
by the following loop, which should always be used as a source of
symmetry information in preference to the above space-group names.
They are only intended as comments.
;
_space_group_crystal_system        'triclinic'
_space_group_IT_number             2
_space_group_name_H-M_alt          'P -1'
_space_group_name_Hall             '-P 1'
loop_
  _space_group_symop_operation_xyz
 'x, y, z'
 '-x, -y, -z'

_cell_length_a                     15.24049(18)
_cell_length_b                     17.2544(2)
_cell_length_c                     28.8150(5)
_cell_angle_alpha                  105.7418(13)
_cell_angle_beta                   93.5343(12)
_cell_angle_gamma                  105.4929(11)
_cell_volume                       6954.29(18)
_cell_formula_units_Z              2
_cell_measurement_temperature      100.00(10)
_cell_measurement_reflns_used      35188
_cell_measurement_theta_min        3.1770
_cell_measurement_theta_max        78.8550
_shelx_estimated_absorpt_T_max     0.949
_shelx_estimated_absorpt_T_min     0.912
_exptl_absorpt_coefficient_mu      0.595
_exptl_absorpt_correction_T_min                   0.77964
_exptl_absorpt_correction_T_max                   1.00000
_exptl_absorpt_correction_type            multi-scan
_exptl_absorpt_process_details
;
CrysAlisPro 1.171.43.121a (Rigaku Oxford Diffraction, 2024)
Empirical absorption correction using spherical harmonics,
implemented in SCALE3 ABSPACK scaling algorithm.
;
_oxdiff_exptl_absorpt_empirical_full_min           0.549
_oxdiff_exptl_absorpt_empirical_full_max           1.498
_oxdiff_exptl_absorpt_empirical_details
;
Empirical correction (ABSPACK) includes:
- Absorption correction using spherical harmonics
- Frame scaling
;
_exptl_absorpt_special_details     ?
_exptl_crystal_colour              black
_exptl_crystal_colour_primary      black
_exptl_crystal_density_diffrn      1.207
_exptl_crystal_density_meas        'not measured'
_exptl_crystal_density_method      none
_exptl_crystal_description         block
_exptl_crystal_F_000               2720
_exptl_crystal_size_max            0.16
_exptl_crystal_size_mid            0.13
_exptl_crystal_size_min            0.09
_diffrn_reflns_av_R_equivalents    0.0409
_diffrn_reflns_av_unetI/netI       0.0291
_diffrn_reflns_Laue_measured_fraction_full  0.992
_diffrn_reflns_Laue_measured_fraction_max  0.938
_diffrn_reflns_limit_h_max         19
_diffrn_reflns_limit_h_min         -18
_diffrn_reflns_limit_k_max         21
_diffrn_reflns_limit_k_min         -21
_diffrn_reflns_limit_l_max         36
_diffrn_reflns_limit_l_min         -33
_diffrn_reflns_number              83856
_diffrn_reflns_point_group_measured_fraction_full  0.992
_diffrn_reflns_point_group_measured_fraction_max  0.938
_diffrn_reflns_theta_full          67.684
_diffrn_reflns_theta_max           79.283
_diffrn_reflns_theta_min           2.785
_diffrn_ambient_temperature        100.00(10)
_diffrn_measured_fraction_theta_full  0.992
_diffrn_measured_fraction_theta_max  0.938
_diffrn_measurement_details
;
List of Runs (angles in degrees, time in seconds):

  # Type    Start    End  Width  t~exp~   \w     \q     \k     \f   Frames
--------------------------------------------------------------------------
  1  \w   -118.00 -91.00   0.50    0.80    --  -48.52-125.00 -60.00   54
  2  \w   -156.00 -73.00   0.50    5.00    --  -90.00-125.00   0.00  166
  3  \w     46.00 104.00   0.50    5.00    --  111.50-125.00 -30.00  116
  4  \w     50.00  75.00   0.50    0.80    --   48.52-125.00-120.00   50
  5  \w     57.00 108.00   0.50    5.00    --  111.50-125.00 120.00  102
  6  \w   -121.00 -96.00   0.50    5.00    --  -90.00 -99.00-150.00   50
  7  \w     48.00 104.00   0.50    5.00    --  111.50 -99.00-120.00  112
  8  \w     78.00 106.00   0.50    5.00    --  111.50 -99.00 120.00   56
  9  \w    -23.00  12.00   0.50    0.80    --   48.52 -64.00-126.00   70
 10  \w     41.00  68.00   0.50    5.00    --  111.50 -99.00 120.00   54
 11  \w     42.00 106.00   0.50    5.00    --  111.50 -99.00-180.00  128
 12  \w     14.00  65.00   0.50    0.80    --   48.52 -64.00-126.00  102
 13  \w     78.00 106.00   0.50    5.00    --  111.50 -99.00 -90.00   56
 14  \w     43.00 106.00   0.50    5.00    --  111.50 -99.00  30.00  126
 15  \w     81.00 106.00   0.50    5.00    --  111.50 -99.00  90.00   50
 16  \w   -113.00 -39.00   0.50    0.80    --  -48.52 -64.00-126.00  148
 17  \w     45.00  95.00   0.50    5.00    --  111.50 -99.00-150.00  100
 18  \w     46.00 106.00   0.50    5.00    --  111.50 -99.00 -30.00  120
 19  \w     40.00  72.00   0.50    5.00    --  111.50 -77.00   0.00   64
 20  \w   -147.00 -76.00   0.50    5.00    --  -90.00 -64.00-126.00  142
 21  \w     79.00 104.00   0.50    5.00    --  111.50 -77.00   0.00   50
 22  \w     71.00 103.00   0.50    5.00    --  111.50 -77.00 -60.00   64
 23  \w     41.00  70.00   0.50    5.00    --  111.50 -64.00-126.00   58
 24  \w    -25.00  34.00   0.50    0.80    --   48.52 -19.00 -90.00  118
 25  \w     40.00  65.00   0.50    5.00    --  111.50 -57.00   0.00   50
 26  \w     40.00  65.00   0.50    5.00    --  111.50 -57.00  90.00   50
 27  \w     40.00  65.00   0.50    5.00    --  111.50 -57.00-120.00   50
 28  \w    -23.00  25.00   0.50    0.80    --  -48.52  19.00 120.00   96
 29  \w    105.00 169.00   0.50    5.00    --  111.50  19.00   0.00  128
 30  \w    103.00 134.00   0.50    5.00    --  111.50  38.00   0.00   62
 31  \w    -48.00 -18.00   0.50    5.00    --  -90.00  57.00-180.00   60
 32  \w    104.00 176.00   0.50    5.00    --  111.50  38.00  90.00  144
 33  \w    104.00 156.00   0.50    5.00    --  111.50  38.00  60.00  104
 34  \w     35.00  66.00   0.50    0.80    --   48.52  64.00   9.00   62
 35  \w    141.00 168.00   0.50    5.00    --  111.50  38.00   0.00   54
 36  \w    -51.00 -25.00   0.50    5.00    --  -90.00  57.00-150.00   52
 37  \w     99.00 175.00   0.50    5.00    --  111.50  57.00  60.00  152
 38  \w     71.00 110.00   0.50    0.80    --   48.52  64.00   9.00   78
 39  \w    -64.00  21.00   0.50    0.80    --  -48.52  64.00   9.00  170
 40  \w    -69.00 -44.00   0.50    5.00    --  -90.00  64.00   9.00   50
 41  \w    125.00 178.00   0.50    5.00    --  111.50  64.00   9.00  106
 42  \w    -82.00 -14.00   0.50    0.80    --  -48.52 125.00 150.00  136
 43  \w    -62.00 -21.00   0.50    5.00    --  -90.00 125.00 -90.00   82
 44  \w    106.00 176.00   0.50    5.00    --  111.50 125.00 -90.00  140
;
_diffrn_ambient_environment N~2~
_diffrn_source 'micro-focus sealed X-ray tube'
_diffrn_source_type 'PhotonJet (Cu) X-ray Source'
_diffrn_radiation_probe x-ray
_diffrn_radiation_type 'Cu K\a'
_diffrn_radiation_wavelength 1.54184
_diffrn_radiation_monochromator mirror
_diffrn_measurement_device 'four-circle diffractometer'
_diffrn_measurement_device_type 'XtaLAB Synergy, Dualflex, HyPix'
_diffrn_detector 'Hybrid Pixel Array Detector'
_diffrn_detector_type HyPix
_diffrn_detector_area_resol_mean 10.0000
_reflns_Friedel_coverage           0.000
_reflns_Friedel_fraction_full      .
_reflns_Friedel_fraction_max       .
_reflns_number_gt                  22820
_reflns_number_total               28281
_reflns_special_details
;
 Reflections were merged by SHELXL according to the crystal
 class for the calculation of statistics and refinement.
 
 Structure factors included contributions from the .fab file.
 
 _reflns_Friedel_fraction is defined as the number of unique
 Friedel pairs measured divided by the number that would be
 possible theoretically, ignoring centric projections and
 systematic absences.
;
_reflns_threshold_expression       'I > 2\s(I)'
_computing_data_collection         'CrysAlisPro 1.171.43.121a (Rigaku OD, 2024)'
_computing_cell_refinement         'CrysAlisPro 1.171.43.121a (Rigaku OD, 2024)'
_computing_data_reduction          'CrysAlisPro 1.171.43.121a (Rigaku OD, 2024)'
_computing_molecular_graphics      'Olex2 1.5-ac6-019 (Dolomanov et al., 2009)'
_computing_publication_material    'Olex2 1.5-ac6-019 (Dolomanov et al., 2009)'
_computing_structure_refinement    'SHELXL 2019/3 (Sheldrick, 2015b)'
_computing_structure_solution      'SHELXL 2018/2 (Sheldrick, 2015a)'
_refine_diff_density_max           0.530
_refine_diff_density_min           -0.438
_refine_diff_density_rms           0.083
_refine_ls_extinction_coef         .
_refine_ls_extinction_method       none
_refine_ls_goodness_of_fit_ref     1.026
_refine_ls_hydrogen_treatment      constr
_refine_ls_matrix_type             full
_refine_ls_number_parameters       1901
_refine_ls_number_reflns           28281
_refine_ls_number_restraints       1215
_refine_ls_R_factor_all            0.1268
_refine_ls_R_factor_gt             0.1124
_refine_ls_restrained_S_all        1.013
_refine_ls_shift/su_max            0.001
_refine_ls_shift/su_mean           0.000
_refine_ls_structure_factor_coef   Fsqd
_refine_ls_weighting_details      
 'w=1/[\s^2^(Fo^2^)+(0.1505P)^2^+17.7322P] where P=(Fo^2^+2Fc^2^)/3'
_refine_ls_weighting_scheme        calc
_refine_ls_wR_factor_gt            0.3114
_refine_ls_wR_factor_ref           0.3239
_refine_special_details            ?
_olex2_refinement_description
;
1. Fixed Uiso
 At 1.2 times of:
  All C(H) groups, All C(H,H) groups
 At 1.5 times of:
  All C(H,H,H) groups
2. Restrained distances
 C146-C173 = C20-C173 = C44-C173
 1.54 with sigma of 0.02
 C80-C26 = C3-C26 = C85-C26
 1.54 with sigma of 0.02
 C152-C173 \\sim C152-C7
 with sigma of 0.02
 C173-C44 \\sim C7-C110
 with sigma of 0.02
 C173-C146 \\sim C7-C58
 with sigma of 0.02
 C173-C20 \\sim C7-C96
 with sigma of 0.02
 C152-C44 \\sim C152-C110
 with sigma of 0.04
 C152-C146 \\sim C152-C58
 with sigma of 0.04
 C152-C20 \\sim C152-C96
 with sigma of 0.04
 C44-C146 \\sim C110-C58
 with sigma of 0.04
 C44-C20 \\sim C110-C96
 with sigma of 0.04
 C146-C20 \\sim C58-C96
 with sigma of 0.04
 C156-C106 \\sim C156-C136
 with sigma of 0.02
 C106-C86 \\sim C136-C4
 with sigma of 0.02
 C106-C33 \\sim C136-C71
 with sigma of 0.02
 C106-C89 \\sim C136-C37
 with sigma of 0.02
 C156-C86 \\sim C156-C4
 with sigma of 0.04
 C156-C33 \\sim C156-C71
 with sigma of 0.04
 C156-C89 \\sim C156-C37
 with sigma of 0.04
 C86-C33 \\sim C4-C71
 with sigma of 0.04
 C86-C89 \\sim C4-C37
 with sigma of 0.04
 C33-C89 \\sim C71-C37
 with sigma of 0.04
 C29-C85 \\sim C29-C30
 with sigma of 0.04
 C29-C3 \\sim C29-C24
 with sigma of 0.04
 C29-C80 \\sim C29-C48
 with sigma of 0.04
 C85-C3 \\sim C30-C24
 with sigma of 0.04
 C85-C80 \\sim C30-C48
 with sigma of 0.04
 C3-C80 \\sim C24-C48
 with sigma of 0.04
 C47-C158 \\sim C47-C68
 with sigma of 0.02
 C158-C8 \\sim C68-C87
 with sigma of 0.02
 C158-C40 \\sim C68-C147
 with sigma of 0.02
 C158-C55 \\sim C68-C42
 with sigma of 0.02
 C47-C8 \\sim C47-C87
 with sigma of 0.04
 C47-C40 \\sim C47-C147
 with sigma of 0.04
 C47-C55 \\sim C47-C42
 with sigma of 0.04
 C8-C40 \\sim C87-C147
 with sigma of 0.04
 C8-C55 \\sim C87-C42
 with sigma of 0.04
 C40-C55 \\sim C147-C42
 with sigma of 0.04
 Na1-O5 \\sim Na2-O12
 with sigma of 0.02
 Na1-O7 \\sim Na2-O2
 with sigma of 0.02
 Na1-O3 \\sim Na2-O8
 with sigma of 0.02
 Na1-O1 \\sim Na2-O6
 with sigma of 0.02
 Na1-O11 \\sim Na2-O9
 with sigma of 0.02
 Na1-O4 \\sim Na2-O10
 with sigma of 0.02
 Na1-N1 \\sim Na2-N3
 with sigma of 0.02
 Na1-N4 \\sim Na2-N2
 with sigma of 0.02
 O5-C13 \\sim O12-C5
 with sigma of 0.02
 O5-C82 \\sim O12-C52
 with sigma of 0.02
 O7-C31 \\sim O2-C16
 with sigma of 0.02
 O7-C18 \\sim O2-C10
 with sigma of 0.02
 O3-C142 \\sim O8-C27
 with sigma of 0.02
 O3-C94 \\sim O8-C112
 with sigma of 0.02
 O1-C134 \\sim O6-C69
 with sigma of 0.02
 O1-C60 \\sim O6-C113
 with sigma of 0.02
 O11-C43 \\sim O9-C1
 with sigma of 0.02
 O11-C95 \\sim O9-C76
 with sigma of 0.02
 O4-C144 \\sim O10-C2
 with sigma of 0.02
 O4-C25 \\sim O10-C56
 with sigma of 0.02
 N1-C83 \\sim N3-C84
 with sigma of 0.02
 N1-C23 \\sim N3-C102
 with sigma of 0.02
 N1-C12 \\sim N3-C117
 with sigma of 0.02
 N4-C51 \\sim N2-C75
 with sigma of 0.02
 N4-C9 \\sim N2-C57
 with sigma of 0.02
 N4-C93 \\sim N2-C49
 with sigma of 0.02
 C142-C13 \\sim C27-C5
 with sigma of 0.02
 C134-C18 \\sim C69-C10
 with sigma of 0.02
 C31-C23 \\sim C16-C102
 with sigma of 0.02
 C60-C51 \\sim C113-C75
 with sigma of 0.02
 C43-C144 \\sim C1-C2
 with sigma of 0.02
 C83-C94 \\sim C84-C112
 with sigma of 0.02
 C82-C9 \\sim C52-C57
 with sigma of 0.02
 C93-C95 \\sim C49-C76
 with sigma of 0.02
 C12-C25 \\sim C117-C56
 with sigma of 0.02
 Na1-C142 \\sim Na2-C27
 with sigma of 0.04
 Na1-C134 \\sim Na2-C69
 with sigma of 0.04
 Na1-C31 \\sim Na2-C16
 with sigma of 0.04
 Na1-C18 \\sim Na2-C10
 with sigma of 0.04
 Na1-C13 \\sim Na2-C5
 with sigma of 0.04
 Na1-C60 \\sim Na2-C113
 with sigma of 0.04
 Na1-C43 \\sim Na2-C1
 with sigma of 0.04
 Na1-C51 \\sim Na2-C75
 with sigma of 0.04
 Na1-C144 \\sim Na2-C2
 with sigma of 0.04
 Na1-C83 \\sim Na2-C84
 with sigma of 0.04
 Na1-C82 \\sim Na2-C52
 with sigma of 0.04
 Na1-C23 \\sim Na2-C102
 with sigma of 0.04
 Na1-C9 \\sim Na2-C57
 with sigma of 0.04
 Na1-C94 \\sim Na2-C112
 with sigma of 0.04
 Na1-C93 \\sim Na2-C49
 with sigma of 0.04
 Na1-C12 \\sim Na2-C117
 with sigma of 0.04
 Na1-C25 \\sim Na2-C56
 with sigma of 0.04
 Na1-C95 \\sim Na2-C76
 with sigma of 0.04
 O5-O7 \\sim O12-O2
 with sigma of 0.04
 O5-O3 \\sim O12-O8
 with sigma of 0.04
 O5-O1 \\sim O12-O6
 with sigma of 0.04
 O5-O11 \\sim O12-O9
 with sigma of 0.04
 O5-O4 \\sim O12-O10
 with sigma of 0.04
 O5-N1 \\sim O12-N3
 with sigma of 0.04
 O5-N4 \\sim O12-N2
 with sigma of 0.04
 O5-C142 \\sim O12-C27
 with sigma of 0.04
 O5-C9 \\sim O12-C57
 with sigma of 0.04
 O7-O3 \\sim O2-O8
 with sigma of 0.04
 O7-O1 \\sim O2-O6
 with sigma of 0.04
 O7-O11 \\sim O2-O9
 with sigma of 0.04
 O7-O4 \\sim O2-O10
 with sigma of 0.04
 O7-N1 \\sim O2-N3
 with sigma of 0.04
 O7-N4 \\sim O2-N2
 with sigma of 0.04
 O7-C134 \\sim O2-C69
 with sigma of 0.04
 O7-C23 \\sim O2-C102
 with sigma of 0.04
 O3-O1 \\sim O8-O6
 with sigma of 0.04
 O3-O11 \\sim O8-O9
 with sigma of 0.04
 O3-O4 \\sim O8-O10
 with sigma of 0.04
 O3-N1 \\sim O8-N3
 with sigma of 0.04
 O3-N4 \\sim O8-N2
 with sigma of 0.04
 O3-C13 \\sim O8-C5
 with sigma of 0.04
 O3-C83 \\sim O8-C84
 with sigma of 0.04
 O1-O11 \\sim O6-O9
 with sigma of 0.04
 O1-O4 \\sim O6-O10
 with sigma of 0.04
 O1-N1 \\sim O6-N3
 with sigma of 0.04
 O1-N4 \\sim O6-N2
 with sigma of 0.04
 O1-C18 \\sim O6-C10
 with sigma of 0.04
 O1-C51 \\sim O6-C75
 with sigma of 0.04
 O11-O4 \\sim O9-O10
 with sigma of 0.04
 O11-N1 \\sim O9-N3
 with sigma of 0.04
 O11-N4 \\sim O9-N2
 with sigma of 0.04
 O11-C144 \\sim O9-C2
 with sigma of 0.04
 O11-C93 \\sim O9-C49
 with sigma of 0.04
 O4-N1 \\sim O10-N3
 with sigma of 0.04
 O4-N4 \\sim O10-N2
 with sigma of 0.04
 O4-C43 \\sim O10-C1
 with sigma of 0.04
 O4-C12 \\sim O10-C117
 with sigma of 0.04
 N1-N4 \\sim N3-N2
 with sigma of 0.04
 N1-C31 \\sim N3-C16
 with sigma of 0.04
 N1-C94 \\sim N3-C112
 with sigma of 0.04
 N1-C25 \\sim N3-C56
 with sigma of 0.04
 N4-C60 \\sim N2-C113
 with sigma of 0.04
 N4-C82 \\sim N2-C52
 with sigma of 0.04
 N4-C95 \\sim N2-C76
 with sigma of 0.04
 C142-C94 \\sim C27-C112
 with sigma of 0.04
 C134-C60 \\sim C69-C113
 with sigma of 0.04
 C31-C18 \\sim C16-C10
 with sigma of 0.04
 C13-C82 \\sim C5-C52
 with sigma of 0.04
 C43-C95 \\sim C1-C76
 with sigma of 0.04
 C51-C9 \\sim C75-C57
 with sigma of 0.04
 C51-C93 \\sim C75-C49
 with sigma of 0.04
 C144-C25 \\sim C2-C56
 with sigma of 0.04
 C83-C23 \\sim C84-C102
 with sigma of 0.04
 C83-C12 \\sim C84-C117
 with sigma of 0.04
 C23-C12 \\sim C102-C117
 with sigma of 0.04
 C9-C93 \\sim C57-C49
 with sigma of 0.04
3. Uiso/Uaniso restraints and constraints
C158 \\sim C8 \\sim C40 \\sim C55 \\sim C87 \\sim C68 \\sim C147 \\sim C42:
within 2A with sigma of 0.01 and sigma for terminal atoms of 0.02 within 2A
C106 \\sim C86 \\sim C33 \\sim C89 \\sim C37 \\sim C136 \\sim C71 \\sim C4:
within 2A with sigma of 0.01 and sigma for terminal atoms of 0.02 within 2A
C26 \\sim C85 \\sim C3 \\sim C80 \\sim C30 \\sim C48 \\sim C24: within 2A with
sigma of 0.01 and sigma for terminal atoms of 0.02 within 2A
C16 \\sim C69 \\sim O6 \\sim C10 \\sim C113 \\sim O2 \\sim O9 \\sim O10 \\sim
O8 \\sim O12 \\sim N2 \\sim N3 \\sim C75 \\sim C1 \\sim C76 \\sim C2 \\sim C27
\\sim C112 \\sim C5 \\sim C52 \\sim C57 \\sim C49 \\sim C84 \\sim C102 \\sim
C117 \\sim O7 \\sim O11 \\sim O1 \\sim O3 \\sim O4 \\sim O5 \\sim N4 \\sim N1
\\sim C43 \\sim C95 \\sim C31 \\sim C18 \\sim C134 \\sim C60 \\sim C142 \\sim
C94 \\sim C144 \\sim C25 \\sim C13 \\sim C82 \\sim C51 \\sim C9 \\sim C93 \\sim
C83 \\sim C23 \\sim C12 \\sim C56: within 2A with sigma of 0.01 and sigma for
terminal atoms of 0.02 within 2A
4. Others
 Sof(C110)=Sof(H11D)=Sof(H11E)=Sof(H11F)=Sof(C7)=Sof(C58)=Sof(H58A)=Sof(H58B)=
 Sof(H58C)=Sof(C96)=Sof(H96A)=Sof(H96B)=Sof(H96C)=1-FVAR(1)
 Sof(C173)=Sof(C44)=Sof(H44A)=Sof(H44B)=Sof(H44C)=Sof(C146)=Sof(H14D)=
 Sof(H14E)=Sof(H14F)=Sof(C20)=Sof(H20A)=Sof(H20B)=Sof(H20C)=FVAR(1)
 Sof(C37)=Sof(H37A)=Sof(H37B)=Sof(H37C)=Sof(C136)=Sof(C71)=Sof(H71A)=Sof(H71B)=
 Sof(H71C)=Sof(C4)=Sof(H4A)=Sof(H4B)=Sof(H4C)=1-FVAR(2)
 Sof(C106)=Sof(C86)=Sof(H86A)=Sof(H86B)=Sof(H86C)=Sof(C33)=Sof(H33A)=Sof(H33B)=
 Sof(H33C)=Sof(C89)=Sof(H89A)=Sof(H89B)=Sof(H89C)=FVAR(2)
 Sof(C30)=Sof(H30A)=Sof(H30B)=Sof(H30C)=Sof(C48)=Sof(H48A)=Sof(H48B)=Sof(H48C)=
 Sof(C24)=Sof(H24A)=Sof(H24B)=Sof(H24C)=1-FVAR(3)
 Sof(C85)=Sof(H85A)=Sof(H85B)=Sof(H85C)=Sof(C3)=Sof(H3A)=Sof(H3B)=Sof(H3C)=
 Sof(C80)=Sof(H80A)=Sof(H80B)=Sof(H80C)=FVAR(3)
 Sof(C87)=Sof(H87A)=Sof(H87B)=Sof(H87C)=Sof(C68)=Sof(C147)=Sof(H14G)=Sof(H14H)=
 Sof(H14I)=Sof(C42)=Sof(H42A)=Sof(H42B)=Sof(H42C)=1-FVAR(4)
 Sof(C158)=Sof(C8)=Sof(H8A)=Sof(H8B)=Sof(H8C)=Sof(C40)=Sof(H40A)=Sof(H40B)=
 Sof(H40C)=Sof(C55)=Sof(H55A)=Sof(H55B)=Sof(H55C)=FVAR(4)
 Sof(C69)=Sof(H69A)=Sof(H69B)=Sof(Na2)=Sof(O2)=Sof(O9)=Sof(O6)=Sof(O10)=
 Sof(O8)=Sof(O12)=Sof(N2)=Sof(N3)=Sof(C16)=Sof(H16A)=Sof(H16B)=Sof(C10)=
 Sof(H10D)=Sof(H10E)=Sof(C1)=Sof(H1A)=Sof(H1B)=Sof(C76)=Sof(H76A)=Sof(H76B)=
 Sof(C113)=Sof(H11G)=Sof(H11H)=Sof(C2)=Sof(H2A)=Sof(H2B)=Sof(C56)=Sof(H56A)=
 Sof(H56B)=Sof(C27)=Sof(H27A)=Sof(H27B)=Sof(C112)=Sof(H11I)=Sof(H11J)=Sof(C5)=
 Sof(H5A)=Sof(H5B)=Sof(C52)=Sof(H52A)=Sof(H52B)=Sof(C75)=Sof(H75A)=Sof(H75B)=
 Sof(C57)=Sof(H57A)=Sof(H57B)=Sof(C49)=Sof(H49A)=Sof(H49B)=Sof(C84)=Sof(H84A)=
 Sof(H84B)=Sof(C102)=Sof(H10F)=Sof(H10G)=Sof(C117)=Sof(H11K)=Sof(H11L)=1-FVAR(5)
 Sof(Na1)=Sof(O5)=Sof(O7)=Sof(O3)=Sof(O1)=Sof(O11)=Sof(O4)=Sof(N1)=Sof(N4)=
 Sof(C142)=Sof(H14J)=Sof(H14K)=Sof(C134)=Sof(H13D)=Sof(H13E)=Sof(C31)=Sof(H31A)=
 Sof(H31B)=Sof(C18)=Sof(H18J)=Sof(H18K)=Sof(C13)=Sof(H13F)=Sof(H13G)=Sof(C60)=
 Sof(H60A)=Sof(H60B)=Sof(C43)=Sof(H43A)=Sof(H43B)=Sof(C51)=Sof(H51A)=Sof(H51B)=
 Sof(C144)=Sof(H14L)=Sof(H14M)=Sof(C83)=Sof(H83A)=Sof(H83B)=Sof(C82)=Sof(H82A)=
 Sof(H82B)=Sof(C23)=Sof(H23A)=Sof(H23B)=Sof(C9)=Sof(H9A)=Sof(H9B)=Sof(C94)=
 Sof(H94A)=Sof(H94B)=Sof(C93)=Sof(H93A)=Sof(H93B)=Sof(C12)=Sof(H12A)=Sof(H12B)=
 Sof(C25)=Sof(H25A)=Sof(H25B)=Sof(C95)=Sof(H95A)=Sof(H95B)=FVAR(5)
5.a Secondary CH2 refined with riding coordinates:
 C142(H14J,H14K), C134(H13D,H13E), C31(H31A,H31B), C18(H18J,H18K), C13(H13F,
 H13G), C60(H60A,H60B), C43(H43A,H43B), C51(H51A,H51B), C144(H14L,H14M),
 C83(H83A,H83B), C82(H82A,H82B), C23(H23A,H23B), C9(H9A,H9B), C94(H94A,H94B),
 C93(H93A,H93B), C12(H12A,H12B), C25(H25A,H25B), C95(H95A,H95B), C69(H69A,H69B),
  C16(H16A,H16B), C10(H10D,H10E), C1(H1A,H1B), C76(H76A,H76B), C113(H11G,H11H),
 C2(H2A,H2B), C56(H56A,H56B), C27(H27A,H27B), C112(H11I,H11J), C5(H5A,H5B),
 C52(H52A,H52B), C75(H75A,H75B), C57(H57A,H57B), C49(H49A,H49B), C84(H84A,H84B),
  C102(H10F,H10G), C117(H11K,H11L)
5.b Me refined with riding coordinates:
 C24(H24A,H24B,H24C)
5.c Aromatic/amide H refined with riding coordinates:
 C150(H150), C70(H70), C125(H125), C123(H123), C131(H131), C165(H165),
 C167(H167), C45(H45), C36(H36), C99(H99), C101(H101), C129(H129), C169(H169),
 C170(H170), C105(H105), C64(H64), C65(H65), C179(H179), C181(H181), C183(H183),
  C132(H132), C188(H188), C189(H189), C88(H88), C14(H14), C135(H135), C97(H97),
 C11(H11), C28(H28), C81(H81), C22(H22)
5.d Idealised Me refined as rotating group:
 C182(H18A,H18B,H18C), C184(H18D,H18E,H18F), C186(H18G,H18H,H18I), C19(H19A,
 H19B,H19C), C50(H50A,H50B,H50C), C141(H14A,H14B,H14C), C73(H73A,H73B,H73C),
 C77(H77A,H77B,H77C), C138(H13A,H13B,H13C), C39(H39A,H39B,H39C), C21(H21A,H21B,
 H21C), C8(H8A,H8B,H8C), C86(H86A,H86B,H86C), C79(H79A,H79B,H79C), C107(H10A,
 H10B,H10C), C111(H11A,H11B,H11C), C15(H15A,H15B,H15C), C38(H38A,H38B,H38C),
 C72(H72A,H72B,H72C), C40(H40A,H40B,H40C), C74(H74A,H74B,H74C), C55(H55A,H55B,
 H55C), C33(H33A,H33B,H33C), C85(H85A,H85B,H85C), C3(H3A,H3B,H3C), C89(H89A,
 H89B,H89C), C44(H44A,H44B,H44C), C146(H14D,H14E,H14F), C80(H80A,H80B,H80C),
 C20(H20A,H20B,H20C), C110(H11D,H11E,H11F), C58(H58A,H58B,H58C), C96(H96A,H96B,
 H96C), C37(H37A,H37B,H37C), C71(H71A,H71B,H71C), C4(H4A,H4B,H4C), C30(H30A,
 H30B,H30C), C48(H48A,H48B,H48C), C87(H87A,H87B,H87C), C147(H14G,H14H,H14I),
 C42(H42A,H42B,H42C)
;
_atom_sites_solution_hydrogens     geom
_atom_sites_solution_primary       dual
_atom_sites_solution_secondary     difmap
loop_
  _atom_site_label
  _atom_site_type_symbol
  _atom_site_fract_x
  _atom_site_fract_y
  _atom_site_fract_z
  _atom_site_U_iso_or_equiv
  _atom_site_adp_type
  _atom_site_occupancy
  _atom_site_site_symmetry_order
  _atom_site_calc_flag
  _atom_site_refinement_flags_posn
  _atom_site_refinement_flags_adp
  _atom_site_refinement_flags_occupancy
  _atom_site_disorder_assembly
  _atom_site_disorder_group
 Na1 Na 0.27686(15) 0.49636(15) 0.76879(11) 0.0393(5) Uani 0.886(5) 1 d D . P A
 1
 O5 O 0.1619(3) 0.3534(2) 0.75922(15) 0.0491(9) Uani 0.886(5) 1 d D U P A 1
 O7 O 0.2068(2) 0.5354(2) 0.84297(15) 0.0463(8) Uani 0.886(5) 1 d D U P A 1
 O3 O 0.1535(2) 0.4449(3) 0.69452(15) 0.0527(9) Uani 0.886(5) 1 d D U P A 1
 O1 O 0.3881(2) 0.5403(2) 0.84523(15) 0.0482(8) Uani 0.886(5) 1 d D U P A 1
 C133 C 0.65355(19) 0.46162(18) 0.73262(11) 0.0199(6) Uani 1 1 d . . . . .
 C78 C 0.6148(2) 0.32518(18) 0.66788(10) 0.0203(6) Uani 1 1 d . . . . .
 C137 C 0.6073(2) 0.19689(18) 0.77637(11) 0.0227(6) Uani 1 1 d . . . . .
 C122 C 0.6860(2) 0.51336(18) 0.86922(11) 0.0230(6) Uani 1 1 d . . . . .
 C139 C 0.64909(19) 0.50336(18) 0.69576(11) 0.0213(6) Uani 1 1 d . . . . .
 C140 C 0.6261(2) 0.5851(2) 0.62475(12) 0.0276(6) Uani 1 1 d . . . . .
 C35 C 0.6722(2) 0.46667(18) 0.81868(11) 0.0214(6) Uani 1 1 d . . . . .
 C143 C 0.6736(2) 0.47234(19) 0.90584(11) 0.0238(6) Uani 1 1 d . . . . .
 C145 C 0.66263(19) 0.59195(18) 0.70992(11) 0.0215(6) Uani 1 1 d . . . . .
 C66 C 0.7197(2) 0.64640(19) 0.84657(12) 0.0242(6) Uani 1 1 d . . . . .
 C148 C 0.6822(2) 0.6514(2) 1.01990(12) 0.0290(7) Uani 1 1 d . . . . .
 C149 C 0.6446(2) 0.33431(18) 0.84127(11) 0.0217(6) Uani 1 1 d . . . . .
 C34 C 0.6922(2) 0.59980(18) 0.79704(11) 0.0222(6) Uani 1 1 d . . . . .
 C91 C 0.6835(2) 0.64027(19) 0.76085(11) 0.0235(6) Uani 1 1 d . . . . .
 C103 C 0.6115(2) 0.23964(19) 0.74046(11) 0.0226(6) Uani 1 1 d . . . . .
 C128 C 0.65122(19) 0.37712(18) 0.80451(11) 0.0205(6) Uani 1 1 d . . . . .
 C150 C 0.6524(2) 0.63016(19) 0.67359(12) 0.0250(6) Uani 1 1 d . . . . .
 H150 H 0.664026 0.689581 0.682881 0.030 Uiso 1 1 calc R U . . .
 C151 C 0.6731(2) 0.50858(18) 0.78243(11) 0.0212(6) Uani 1 1 d . . . . .
 C120 C 0.63371(19) 0.33050(18) 0.75471(11) 0.0203(6) Uani 1 1 d . . . . .
 C152 C 0.6345(2) 0.2504(2) 0.91402(12) 0.0298(7) Uani 1 1 d D . . . .
 C153 C 0.6119(2) 0.36584(19) 0.63175(11) 0.0229(6) Uani 1 1 d . . . . .
 C154 C 0.6271(2) 0.45739(18) 0.64645(11) 0.0212(6) Uani 1 1 d . . . . .
 C155 C 0.8701(2) 0.55421(19) 0.63105(12) 0.0256(6) Uani 1 1 d . . . . .
 C70 C 0.5928(2) 0.31817(19) 0.58277(11) 0.0246(6) Uani 1 1 d . . . . .
 H70 H 0.594314 0.346438 0.558626 0.030 Uiso 1 1 calc R U . . .
 C125 C 0.6148(2) 0.4984(2) 0.61146(11) 0.0267(6) Uani 1 1 d . . . . .
 H125 H 0.598353 0.466368 0.578053 0.032 Uiso 1 1 calc R U . . .
 C54 C 0.86763(19) 0.46512(19) 0.70043(12) 0.0241(6) Uani 1 1 d . . . . .
 C61 C 0.6253(2) 0.24508(19) 0.82815(11) 0.0235(6) Uani 1 1 d . . . . .
 C109 C 0.6878(2) 0.6054(2) 0.96736(12) 0.0285(7) Uani 1 1 d . . . . .
 C47 C 0.8954(2) 0.3371(2) 0.80602(12) 0.0270(6) Uani 1 1 d D . . . .
 C62 C 0.6565(2) 0.38009(19) 0.89116(11) 0.0241(6) Uani 1 1 d . . . . .
 C115 C 0.9018(2) 0.55626(19) 0.80294(12) 0.0239(6) Uani 1 1 d . . . . .
 C123 C 0.5662(2) 0.10362(19) 0.67809(11) 0.0280(7) Uani 1 1 d . . . . .
 H123 H 0.552275 0.071826 0.644600 0.034 Uiso 1 1 calc R U . . .
 C156 C 0.5608(3) 0.0612(2) 0.71281(12) 0.0314(7) Uani 1 1 d D . . . .
 C157 C 0.8848(2) 0.59782(19) 0.68091(12) 0.0251(6) Uani 1 1 d . . . . .
 C158 C 0.9263(8) 0.2978(6) 0.8434(3) 0.0305(19) Uani 0.63(3) 1 d D U P B 1
 C159 C 0.5714(2) 0.2306(2) 0.56794(11) 0.0273(6) Uani 1 1 d . . . . .
 C160 C 0.8560(2) 0.4655(2) 0.61546(12) 0.0265(6) Uani 1 1 d . . . . .
 C161 C 0.7534(2) 0.73706(19) 0.85901(11) 0.0267(6) Uani 1 1 d . . . . .
 C67 C 0.8423(2) 0.3315(2) 0.63429(12) 0.0258(6) Uani 1 1 d . . . . .
 O11 O 0.3607(2) 0.4727(3) 0.69782(17) 0.0614(10) Uani 0.886(5) 1 d D U P A 1
 C162 C 0.6352(2) 0.37260(18) 0.71866(11) 0.0216(6) Uani 1 1 d . . . . .
 C163 C 0.8543(2) 0.42165(19) 0.65051(12) 0.0245(6) Uani 1 1 d . . . . .
 C131 C 0.9126(2) 0.60064(19) 0.85180(12) 0.0280(7) Uani 1 1 d . . . . .
 H131 H 0.910764 0.571079 0.875322 0.034 Uiso 1 1 calc R U . . .
 C164 C 0.8842(2) 0.55429(18) 0.71625(12) 0.0233(6) Uani 1 1 d . . . . .
 C165 C 0.6743(2) 0.51803(19) 0.95353(12) 0.0265(6) Uani 1 1 d . . . . .
 H165 H 0.665326 0.489479 0.977573 0.032 Uiso 1 1 calc R U . . .
 C166 C 0.8897(2) 0.46531(19) 0.78679(12) 0.0246(6) Uani 1 1 d . . . . .
 C167 C 0.8338(2) 0.2005(2) 0.65282(13) 0.0305(7) Uani 1 1 d . . . . .
 H167 H 0.830958 0.169970 0.675874 0.037 Uiso 1 1 calc R U . . .
 C168 C 0.5936(2) 0.23501(18) 0.65331(11) 0.0227(6) Uani 1 1 d . . . . .
 C90 C 0.8790(2) 0.79240(19) 0.93398(13) 0.0283(7) Uani 1 1 d . . . . .
 C108 C 0.8716(2) 0.5991(2) 0.59494(13) 0.0298(7) Uani 1 1 d . . . . .
 C114 C 0.9309(2) 0.73430(19) 0.91952(13) 0.0284(7) Uani 1 1 d . . . . .
 C45 C 0.7066(2) 0.64655(19) 0.93217(12) 0.0265(6) Uani 1 1 d . . . . .
 H45 H 0.719447 0.706092 0.941462 0.032 Uiso 1 1 calc R U . . .
 C118 C 0.8433(2) 0.28728(19) 0.66938(12) 0.0262(6) Uani 1 1 d . . . . .
 C116 C 0.9014(2) 0.59914(19) 0.76724(12) 0.0256(6) Uani 1 1 d . . . . .
 O4 O 0.3829(3) 0.6289(3) 0.76010(17) 0.0605(10) Uani 0.886(5) 1 d D U P A 1
 C46 C 0.8441(2) 0.4218(2) 0.56427(12) 0.0271(6) Uani 1 1 d . . . . .
 C53 C 0.9035(2) 0.68906(19) 0.69681(12) 0.0264(6) Uani 1 1 d . . . . .
 C36 C 0.5827(2) 0.1087(2) 0.76166(12) 0.0294(7) Uani 1 1 d . . . . .
 H36 H 0.580990 0.080447 0.785817 0.035 Uiso 1 1 calc R U . . .
 C126 C 0.5916(2) 0.19240(18) 0.69069(11) 0.0241(6) Uani 1 1 d . . . . .
 C99 C 0.5732(2) 0.19134(19) 0.60389(11) 0.0262(6) Uani 1 1 d . . . . .
 H99 H 0.559888 0.131743 0.594298 0.031 Uiso 1 1 calc R U . . .
 C98 C 0.8701(2) 0.42129(19) 0.73631(12) 0.0235(6) Uani 1 1 d . . . . .
 C127 C 0.8335(2) 0.2884(2) 0.58453(12) 0.0283(7) Uani 1 1 d . . . . .
 C100 C 0.8322(2) 0.3331(2) 0.54807(13) 0.0307(7) Uani 1 1 d . . . . .
 C101 C 0.6511(2) 0.3369(2) 0.92637(12) 0.0284(7) Uani 1 1 d . . . . .
 H101 H 0.659110 0.368208 0.959806 0.034 Uiso 1 1 calc R U . . .
 C129 C 0.6215(2) 0.2056(2) 0.86453(11) 0.0268(6) Uani 1 1 d . . . . .
 H129 H 0.609558 0.146137 0.855390 0.032 Uiso 1 1 calc R U . . .
 C104 C 0.9219(2) 0.7334(2) 0.74668(13) 0.0289(7) Uani 1 1 d . . . . .
 C124 C 0.7074(2) 0.60306(19) 0.88320(11) 0.0239(6) Uani 1 1 d . . . . .
 C169 C 0.9560(3) 0.8309(2) 1.01738(13) 0.0370(8) Uani 1 1 d . . . . .
 H169 H 0.966338 0.865457 1.050249 0.044 Uiso 1 1 calc R U . . .
 C170 C 0.8948(2) 0.8404(2) 0.98272(13) 0.0326(7) Uani 1 1 d . . . . .
 H170 H 0.862839 0.881056 0.992758 0.039 Uiso 1 1 calc R U . . .
 C171 C 0.9037(2) 0.7332(2) 0.66186(14) 0.0313(7) Uani 1 1 d . . . . .
 C172 C 0.7272(2) 0.7742(2) 0.82379(12) 0.0276(6) Uani 1 1 d . . . . .
 C173 C 0.6241(8) 0.2030(5) 0.9524(3) 0.031(3) Uani 0.567(9) 1 d D . P C 1
 C105 C 0.8708(2) 0.29369(19) 0.75668(12) 0.0281(7) Uani 1 1 d . . . . .
 H105 H 0.862001 0.234623 0.746546 0.034 Uiso 1 1 calc R U . . .
 C174 C 0.7565(2) 0.8645(2) 0.84579(13) 0.0319(7) Uani 1 1 d . . . . .
 C63 C 0.8584(2) 0.33291(19) 0.72122(12) 0.0252(6) Uani 1 1 d . . . . .
 C119 C 0.8861(2) 0.6875(2) 0.61001(13) 0.0319(7) Uani 1 1 d . . . . .
 C64 C 0.7416(3) 0.9293(2) 0.82964(13) 0.0352(8) Uani 1 1 d . . . . .
 H64 H 0.705497 0.916995 0.799018 0.042 Uiso 1 1 calc R U . . .
 C65 C 0.9026(2) 0.42289(19) 0.82009(12) 0.0256(6) Uani 1 1 d . . . . .
 H65 H 0.916831 0.453459 0.853772 0.031 Uiso 1 1 calc R U . . .
 C121 C 0.8283(2) 0.1583(2) 0.60399(13) 0.0321(7) Uani 1 1 d . . . . .
 C175 C 0.9262(2) 0.68772(19) 0.86765(12) 0.0269(6) Uani 1 1 d . . . . .
 C176 C 0.5415(3) 0.1782(2) 0.51423(12) 0.0335(7) Uani 1 1 d . . . . .
 C177 C 0.9204(2) 0.68879(19) 0.78318(12) 0.0259(6) Uani 1 1 d . . . . .
 C178 C 0.8114(2) 0.80144(19) 0.89864(12) 0.0285(7) Uani 1 1 d . . . . .
 C130 C 0.5976(3) 0.6254(2) 0.58680(13) 0.0341(7) Uani 1 1 d . . . . .
 C179 C 0.9333(2) 0.73016(19) 0.83214(13) 0.0293(7) Uani 1 1 d . . . . .
 H179 H 0.947719 0.789851 0.842431 0.035 Uiso 1 1 calc R U . . .
 C180 C 0.8112(2) 0.8811(2) 0.89135(13) 0.0317(7) Uani 1 1 d . . . . .
 C181 C 0.6939(2) 0.72776(19) 0.77634(12) 0.0272(6) Uani 1 1 d . . . . .
 H181 H 0.677576 0.754403 0.753693 0.033 Uiso 1 1 calc R U . . .
 C182 C 0.6846(3) 0.7432(2) 1.02668(13) 0.0389(8) Uani 1 1 d . . . . .
 H18A H 0.743446 0.774038 1.019420 0.058 Uiso 1 1 calc R U . . .
 H18B H 0.677696 0.769466 1.060429 0.058 Uiso 1 1 calc R U . . .
 H18C H 0.634099 0.744878 1.004548 0.058 Uiso 1 1 calc R U . . .
 C183 C 0.8281(2) 0.2025(2) 0.57049(12) 0.0311(7) Uani 1 1 d . . . . .
 H183 H 0.824085 0.173802 0.536898 0.037 Uiso 1 1 calc R U . . .
 C184 C 0.7648(3) 0.6511(2) 1.05361(13) 0.0369(8) Uani 1 1 d . . . . .
 H18D H 0.763749 0.592786 1.050274 0.055 Uiso 1 1 calc R U . . .
 H18E H 0.760789 0.679474 1.087493 0.055 Uiso 1 1 calc R U . . .
 H18F H 0.822211 0.680789 1.044465 0.055 Uiso 1 1 calc R U . . .
 C185 C 0.8450(2) 0.4647(2) 0.52863(14) 0.0327(7) Uani 1 1 d . . . . .
 C132 C 0.8542(2) 0.9660(2) 0.91878(13) 0.0335(7) Uani 1 1 d . . . . .
 H132 H 0.894886 0.979682 0.948076 0.040 Uiso 1 1 calc R U . . .
 C186 C 0.5918(3) 0.6080(3) 1.03518(14) 0.0409(8) Uani 1 1 d . . . . .
 H18G H 0.539715 0.608652 1.013746 0.061 Uiso 1 1 calc R U . . .
 H18H H 0.588991 0.638085 1.068928 0.061 Uiso 1 1 calc R U . . .
 H18I H 0.589130 0.549599 1.032615 0.061 Uiso 1 1 calc R U . . .
 C187 C 0.9425(2) 0.8660(2) 0.72716(14) 0.0350(8) Uani 1 1 d . . . . .
 C188 C 0.8200(3) 0.2920(2) 0.49828(13) 0.0352(8) Uani 1 1 d . . . . .
 H188 H 0.812542 0.233198 0.487895 0.042 Uiso 1 1 calc R U . . .
 N1 N 0.1892(3) 0.6123(3) 0.7657(2) 0.0530(10) Uani 0.886(5) 1 d D U P A 1
 C189 C 0.9899(2) 0.7243(2) 0.95528(14) 0.0344(8) Uani 1 1 d . . . . .
 H189 H 1.022861 0.684258 0.945949 0.041 Uiso 1 1 calc R U . . .
 C88 C 1.0016(3) 0.7707(2) 1.00346(15) 0.0414(9) Uani 1 1 d . . . . .
 H88 H 1.040676 0.761523 1.027064 0.050 Uiso 1 1 calc R U . . .
 C14 C 0.9228(2) 0.8209(2) 0.67837(14) 0.0340(7) Uani 1 1 d . . . . .
 H14 H 0.922179 0.850594 0.655047 0.041 Uiso 1 1 calc R U . . .
 C135 C 0.9413(2) 0.8219(2) 0.76124(14) 0.0326(7) Uani 1 1 d . . . . .
 H135 H 0.953907 0.852080 0.794990 0.039 Uiso 1 1 calc R U . . .
 C41 C 0.8601(2) 0.5566(2) 0.54497(13) 0.0326(7) Uani 1 1 d . . . . .
 C17 C 0.8184(3) 0.3331(2) 0.46327(14) 0.0361(8) Uani 1 1 d . . . . .
 C97 C 0.8649(3) 0.6018(2) 0.51109(14) 0.0406(8) Uani 1 1 d . . . . .
 H97 H 0.859488 0.572582 0.477460 0.049 Uiso 1 1 calc R U . . .
 C19 C 0.6419(3) 0.7212(2) 0.60363(14) 0.0430(9) Uani 1 1 d . . . . .
 H19A H 0.616554 0.746415 0.632432 0.065 Uiso 1 1 calc R U . . .
 H19B H 0.628808 0.744444 0.577402 0.065 Uiso 1 1 calc R U . . .
 H19C H 0.708601 0.733977 0.611824 0.065 Uiso 1 1 calc R U . . .
 C50 C 0.5548(3) 0.2335(2) 0.48027(13) 0.0414(9) Uani 1 1 d . . . . .
 H50A H 0.619891 0.265768 0.484686 0.062 Uiso 1 1 calc R U . . .
 H50B H 0.517550 0.272335 0.487939 0.062 Uiso 1 1 calc R U . . .
 H50C H 0.535662 0.197720 0.446395 0.062 Uiso 1 1 calc R U . . .
 C11 C 0.7797(3) 1.0121(2) 0.85841(15) 0.0415(9) Uani 1 1 d . . . . .
 H11 H 0.767598 1.056737 0.848293 0.050 Uiso 1 1 calc R U . . .
 C28 C 0.8309(3) 0.4198(2) 0.47956(14) 0.0367(8) Uani 1 1 d . . . . .
 H28 H 0.829689 0.449236 0.456135 0.044 Uiso 1 1 calc R U . . .
 C141 C 0.6238(3) 0.5885(2) 0.53710(14) 0.0421(9) Uani 1 1 d . . . . .
 H14A H 0.690425 0.597444 0.540182 0.063 Uiso 1 1 calc R U . . .
 H14B H 0.605965 0.616291 0.514178 0.063 Uiso 1 1 calc R U . . .
 H14C H 0.591799 0.527900 0.525017 0.063 Uiso 1 1 calc R U . . .
 N4 N 0.3598(3) 0.3779(3) 0.7704(2) 0.0546(10) Uani 0.886(5) 1 d D U P A 1
 C92 C 0.8248(3) 0.0643(2) 0.58845(14) 0.0381(8) Uani 1 1 d . . . . .
 C81 C 0.8356(3) 1.0296(2) 0.90201(15) 0.0407(9) Uani 1 1 d . . . . .
 H81 H 0.862198 1.086625 0.921141 0.049 Uiso 1 1 calc R U . . .
 C73 C 0.5953(3) 0.1139(2) 0.49962(14) 0.0418(9) Uani 1 1 d . . . . .
 H73A H 0.573328 0.079625 0.465632 0.063 Uiso 1 1 calc R U . . .
 H73B H 0.585951 0.077242 0.520727 0.063 Uiso 1 1 calc R U . . .
 H73C H 0.660985 0.143646 0.503195 0.063 Uiso 1 1 calc R U . . .
 C6 C 0.9631(3) 0.9621(2) 0.74277(15) 0.0394(8) Uani 1 1 d . . . . .
 C106 C 0.5201(6) -0.0360(4) 0.6996(3) 0.0329(16) Uani 0.684(18) 1 d D U P D
 1
 C29 C 0.8774(3) 0.6878(2) 0.52513(15) 0.0425(9) Uani 1 1 d D . . . .
 C77 C 0.4916(3) 0.6059(3) 0.58222(16) 0.0441(9) Uani 1 1 d . . . . .
 H77A H 0.463088 0.544885 0.573583 0.066 Uiso 1 1 calc R U . . .
 H77B H 0.469914 0.627174 0.556789 0.066 Uiso 1 1 calc R U . . .
 H77C H 0.474671 0.633444 0.613375 0.066 Uiso 1 1 calc R U . . .
 C138 C 0.7453(3) 0.0145(2) 0.60849(16) 0.0486(10) Uani 1 1 d . . . . .
 H13A H 0.687472 0.021817 0.596352 0.073 Uiso 1 1 calc R U . . .
 H13B H 0.755884 0.035181 0.644173 0.073 Uiso 1 1 calc R U . . .
 H13C H 0.741657 -0.045377 0.597781 0.073 Uiso 1 1 calc R U . . .
 C32 C 0.8027(3) 0.2886(3) 0.40865(15) 0.0421(9) Uani 1 1 d . . . . .
 C39 C 0.4393(3) 0.1296(3) 0.50736(15) 0.0456(9) Uani 1 1 d . . . . .
 H39A H 0.403404 0.169414 0.516052 0.068 Uiso 1 1 calc R U . . .
 H39B H 0.429977 0.092793 0.528378 0.068 Uiso 1 1 calc R U . . .
 H39C H 0.419239 0.095287 0.473247 0.068 Uiso 1 1 calc R U . . .
 C21 C 0.9907(3) 1.0016(2) 0.79756(16) 0.0457(9) Uani 1 1 d . . . . .
 H21A H 1.046162 0.988677 0.807955 0.069 Uiso 1 1 calc R U . . .
 H21B H 0.940504 0.978678 0.814294 0.069 Uiso 1 1 calc R U . . .
 H21C H 1.003034 1.062814 0.805726 0.069 Uiso 1 1 calc R U . . .
 C8 C 1.0283(6) 0.3439(7) 0.8644(5) 0.036(2) Uani 0.63(3) 1 d D U P B 1
 H8A H 1.035540 0.403413 0.880765 0.054 Uiso 0.63(3) 1 calc R U P B 1
 H8B H 1.065699 0.339430 0.837825 0.054 Uiso 0.63(3) 1 calc R U P B 1
 H8C H 1.048607 0.318114 0.887820 0.054 Uiso 0.63(3) 1 calc R U P B 1
 C22 C 0.8871(3) 0.7286(2) 0.57423(16) 0.0418(9) Uani 1 1 d . . . . .
 H22 H 0.894907 0.787473 0.584309 0.050 Uiso 1 1 calc R U . . .
 C86 C 0.4952(8) -0.0795(9) 0.6451(4) 0.040(2) Uani 0.684(18) 1 d D U P D 1
 H86A H 0.548742 -0.062868 0.628867 0.060 Uiso 0.684(18) 1 calc R U P D 1
 H86B H 0.444286 -0.062983 0.632220 0.060 Uiso 0.684(18) 1 calc R U P D 1
 H86C H 0.476566 -0.140724 0.638957 0.060 Uiso 0.684(18) 1 calc R U P D 1
 C79 C 0.7158(3) 0.2990(3) 0.38404(16) 0.0495(10) Uani 1 1 d . . . . .
 H79A H 0.723944 0.358943 0.388359 0.074 Uiso 1 1 calc R U . . .
 H79B H 0.662594 0.276226 0.398906 0.074 Uiso 1 1 calc R U . . .
 H79C H 0.705680 0.268486 0.349181 0.074 Uiso 1 1 calc R U . . .
 C142 C 0.0766(4) 0.3785(4) 0.6975(3) 0.0591(13) Uani 0.886(5) 1 d D U P A 1
 H14J H 0.036696 0.352534 0.665583 0.071 Uiso 0.886(5) 1 calc R U P A 1
 H14K H 0.039859 0.401321 0.721940 0.071 Uiso 0.886(5) 1 calc R U P A 1
 C107 C 1.0401(4) 1.0005(3) 0.71747(18) 0.0543(11) Uani 1 1 d . . . . .
 H10A H 1.052849 1.061908 0.727577 0.081 Uiso 1 1 calc R U . . .
 H10B H 1.021652 0.978140 0.682093 0.081 Uiso 1 1 calc R U . . .
 H10C H 1.095675 0.986328 0.726385 0.081 Uiso 1 1 calc R U . . .
 C26 C 0.8791(4) 0.7370(3) 0.48729(17) 0.0570(12) Uani 1 1 d D U . . .
 C111 C 0.8754(4) 0.9828(2) 0.72711(17) 0.0512(11) Uani 1 1 d . . . . .
 H11A H 0.825869 0.960264 0.744326 0.077 Uiso 1 1 calc R U . . .
 H11B H 0.856583 0.957095 0.691890 0.077 Uiso 1 1 calc R U . . .
 H11C H 0.888021 1.044002 0.735167 0.077 Uiso 1 1 calc R U . . .
 C15 C 0.8843(3) 0.3241(3) 0.38551(17) 0.0526(10) Uani 1 1 d . . . . .
 H15A H 0.875319 0.291833 0.350988 0.079 Uiso 1 1 calc R U . . .
 H15B H 0.940443 0.320390 0.402091 0.079 Uiso 1 1 calc R U . . .
 H15C H 0.890074 0.383278 0.388433 0.079 Uiso 1 1 calc R U . . .
 C38 C 0.7877(4) 0.1925(3) 0.39725(17) 0.0585(12) Uani 1 1 d . . . . .
 H38A H 0.736569 0.168390 0.413053 0.088 Uiso 1 1 calc R U . . .
 H38B H 0.843803 0.182562 0.409554 0.088 Uiso 1 1 calc R U . . .
 H38C H 0.773158 0.165739 0.361934 0.088 Uiso 1 1 calc R U . . .
 C72 C 0.8103(3) 0.0261(3) 0.53337(15) 0.0468(10) Uani 1 1 d . . . . .
 H72A H 0.802344 -0.034576 0.525292 0.070 Uiso 1 1 calc R U . . .
 H72B H 0.863967 0.052832 0.520129 0.070 Uiso 1 1 calc R U . . .
 H72C H 0.755225 0.035285 0.519207 0.070 Uiso 1 1 calc R U . . .
 C40 C 0.8676(10) 0.3057(10) 0.8844(5) 0.047(3) Uani 0.63(3) 1 d D U P B 1
 H40A H 0.892090 0.286845 0.910179 0.070 Uiso 0.63(3) 1 calc R U P B 1
 H40B H 0.804079 0.270743 0.871610 0.070 Uiso 0.63(3) 1 calc R U P B 1
 H40C H 0.868874 0.364721 0.897686 0.070 Uiso 0.63(3) 1 calc R U P B 1
 C134 C 0.3444(4) 0.5400(4) 0.8879(2) 0.0517(11) Uani 0.886(5) 1 d D U P A 1
 H13D H 0.389775 0.570139 0.917786 0.062 Uiso 0.886(5) 1 calc R U P A 1
 H13E H 0.315701 0.481548 0.888281 0.062 Uiso 0.886(5) 1 calc R U P A 1
 C74 C 0.9158(3) 0.0570(3) 0.60983(17) 0.0495(10) Uani 1 1 d . . . . .
 H74A H 0.922727 0.076627 0.645493 0.074 Uiso 1 1 calc R U . . .
 H74B H 0.967116 0.091607 0.598576 0.074 Uiso 1 1 calc R U . . .
 H74C H 0.915776 -0.002011 0.599096 0.074 Uiso 1 1 calc R U . . .
 C31 C 0.1336(3) 0.5711(4) 0.8362(2) 0.0508(11) Uani 0.886(5) 1 d D U P A 1
 H31A H 0.114528 0.593334 0.868110 0.061 Uiso 0.886(5) 1 calc R U P A 1
 H31B H 0.079990 0.526405 0.815103 0.061 Uiso 0.886(5) 1 calc R U P A 1
 C18 C 0.2718(4) 0.5846(4) 0.8854(2) 0.0551(12) Uani 0.886(5) 1 d D U P A 1
 H18J H 0.241127 0.589489 0.914859 0.066 Uiso 0.886(5) 1 calc R U P A 1
 H18K H 0.300316 0.641958 0.883133 0.066 Uiso 0.886(5) 1 calc R U P A 1
 C13 C 0.1106(4) 0.3140(4) 0.7119(3) 0.0588(13) Uani 0.886(5) 1 d D U P A 1
 H13F H 0.058202 0.265752 0.712149 0.071 Uiso 0.886(5) 1 calc R U P A 1
 H13G H 0.150049 0.292972 0.688518 0.071 Uiso 0.886(5) 1 calc R U P A 1
 C60 C 0.4557(3) 0.4953(4) 0.8409(2) 0.0542(13) Uani 0.886(5) 1 d D U P A 1
 H60A H 0.491091 0.507985 0.873448 0.065 Uiso 0.886(5) 1 calc R U P A 1
 H60B H 0.499299 0.514791 0.819467 0.065 Uiso 0.886(5) 1 calc R U P A 1
 C43 C 0.4404(4) 0.5371(4) 0.7024(2) 0.0574(13) Uani 0.886(5) 1 d D U P A 1
 H43A H 0.466237 0.528682 0.671362 0.069 Uiso 0.886(5) 1 calc R U P A 1
 H43B H 0.486781 0.537483 0.728179 0.069 Uiso 0.886(5) 1 calc R U P A 1
 C51 C 0.4120(4) 0.4019(4) 0.8204(3) 0.0577(13) Uani 0.886(5) 1 d D U P A 1
 H51A H 0.460467 0.373240 0.819156 0.069 Uiso 0.886(5) 1 calc R U P A 1
 H51B H 0.369630 0.382379 0.842359 0.069 Uiso 0.886(5) 1 calc R U P A 1
 C144 C 0.4179(4) 0.6186(4) 0.7153(2) 0.0562(12) Uani 0.886(5) 1 d D U P A 1
 H14L H 0.473902 0.665731 0.718312 0.067 Uiso 0.886(5) 1 calc R U P A 1
 H14M H 0.371599 0.618180 0.689580 0.067 Uiso 0.886(5) 1 calc R U P A 1
 C83 C 0.1090(3) 0.5710(4) 0.7275(2) 0.0569(13) Uani 0.886(5) 1 d D U P A 1
 H83A H 0.088580 0.614763 0.717556 0.068 Uiso 0.886(5) 1 calc R U P A 1
 H83B H 0.058017 0.539398 0.741031 0.068 Uiso 0.886(5) 1 calc R U P A 1
 C82 C 0.2056(4) 0.3007(4) 0.7766(2) 0.0569(14) Uani 0.886(5) 1 d D U P A 1
 H82A H 0.162371 0.242996 0.767552 0.068 Uiso 0.886(5) 1 calc R U P A 1
 H82B H 0.218678 0.322008 0.812563 0.068 Uiso 0.886(5) 1 calc R U P A 1
 C23 C 0.1620(4) 0.6409(4) 0.8134(2) 0.0567(12) Uani 0.886(5) 1 d D U P A 1
 H23A H 0.110099 0.664298 0.810126 0.068 Uiso 0.886(5) 1 calc R U P A 1
 H23B H 0.214101 0.686565 0.835098 0.068 Uiso 0.886(5) 1 calc R U P A 1
 C9 C 0.2912(4) 0.2965(4) 0.7573(3) 0.0613(13) Uani 0.886(5) 1 d D U P A 1
 H9A H 0.316008 0.257507 0.769925 0.074 Uiso 0.886(5) 1 calc R U P A 1
 H9B H 0.278023 0.273401 0.721377 0.074 Uiso 0.886(5) 1 calc R U P A 1
 C55 C 0.9143(11) 0.2041(4) 0.8215(3) 0.040(3) Uani 0.63(3) 1 d D U P B 1
 H55A H 0.949955 0.195848 0.794355 0.060 Uiso 0.63(3) 1 calc R U P B 1
 H55B H 0.849082 0.174138 0.809584 0.060 Uiso 0.63(3) 1 calc R U P B 1
 H55C H 0.936189 0.181977 0.846444 0.060 Uiso 0.63(3) 1 calc R U P B 1
 C94 C 0.1281(4) 0.5119(4) 0.6835(2) 0.0590(13) Uani 0.886(5) 1 d D U P A 1
 H94A H 0.072477 0.488307 0.658659 0.071 Uiso 0.886(5) 1 calc R U P A 1
 H94B H 0.178299 0.543536 0.669543 0.071 Uiso 0.886(5) 1 calc R U P A 1
 C93 C 0.4209(4) 0.3758(4) 0.7318(3) 0.0656(15) Uani 0.886(5) 1 d D U P A 1
 H93A H 0.432719 0.320281 0.722199 0.079 Uiso 0.886(5) 1 calc R U P A 1
 H93B H 0.480695 0.419549 0.745118 0.079 Uiso 0.886(5) 1 calc R U P A 1
 C12 C 0.2512(4) 0.6825(4) 0.7519(3) 0.0599(13) Uani 0.886(5) 1 d D U P A 1
 H12A H 0.231896 0.733978 0.763763 0.072 Uiso 0.886(5) 1 calc R U P A 1
 H12B H 0.246359 0.667697 0.716006 0.072 Uiso 0.886(5) 1 calc R U P A 1
 C33 C 0.4338(8) -0.0603(5) 0.7217(3) 0.057(2) Uani 0.684(18) 1 d D U P D 1
 H33A H 0.386322 -0.040472 0.708295 0.086 Uiso 0.684(18) 1 calc R U P D 1
 H33B H 0.447091 -0.034516 0.757165 0.086 Uiso 0.684(18) 1 calc R U P D 1
 H33C H 0.411828 -0.121766 0.714228 0.086 Uiso 0.684(18) 1 calc R U P D 1
 C25 C 0.3515(4) 0.6998(4) 0.7740(2) 0.0596(13) Uani 0.886(5) 1 d D U P A 1
 H25A H 0.391431 0.745728 0.763668 0.071 Uiso 0.886(5) 1 calc R U P A 1
 H25B H 0.356820 0.719159 0.809987 0.071 Uiso 0.886(5) 1 calc R U P A 1
 C85 C 0.7917(5) 0.7642(5) 0.4867(3) 0.0696(19) Uani 0.803(7) 1 d D U P E 1
 H85A H 0.789538 0.799725 0.519231 0.104 Uiso 0.803(7) 1 calc R U P E 1
 H85B H 0.737782 0.714208 0.477107 0.104 Uiso 0.803(7) 1 calc R U P E 1
 H85C H 0.791827 0.796138 0.463250 0.104 Uiso 0.803(7) 1 calc R U P E 1
 C3 C 0.9622(6) 0.8166(5) 0.5026(3) 0.077(2) Uani 0.803(7) 1 d D U P E 1
 H3A H 0.960043 0.849789 0.480109 0.115 Uiso 0.803(7) 1 calc R U P E 1
 H3B H 1.019151 0.800395 0.501860 0.115 Uiso 0.803(7) 1 calc R U P E 1
 H3C H 0.960400 0.850333 0.535746 0.115 Uiso 0.803(7) 1 calc R U P E 1
 C89 C 0.5950(8) -0.0681(4) 0.7200(3) 0.057(3) Uani 0.684(18) 1 d D U P D 1
 H89A H 0.572712 -0.129609 0.712098 0.085 Uiso 0.684(18) 1 calc R U P D 1
 H89B H 0.608918 -0.042892 0.755398 0.085 Uiso 0.684(18) 1 calc R U P D 1
 H89C H 0.650813 -0.052198 0.705288 0.085 Uiso 0.684(18) 1 calc R U P D 1
 C95 C 0.3794(4) 0.3905(4) 0.6875(3) 0.0678(15) Uani 0.886(5) 1 d D U P A 1
 H95A H 0.421746 0.387081 0.662828 0.081 Uiso 0.886(5) 1 calc R U P A 1
 H95B H 0.321036 0.345072 0.673398 0.081 Uiso 0.886(5) 1 calc R U P A 1
 C44 C 0.6324(10) 0.2612(6) 1.0044(3) 0.058(3) Uani 0.567(9) 1 d D . P C 1
 H44A H 0.627406 0.227961 1.027395 0.087 Uiso 0.567(9) 1 calc R U P C 1
 H44B H 0.583050 0.287942 1.006319 0.087 Uiso 0.567(9) 1 calc R U P C 1
 H44C H 0.692194 0.304667 1.012749 0.087 Uiso 0.567(9) 1 calc R U P C 1
 C146 C 0.7000(6) 0.1615(5) 0.9503(3) 0.048(2) Uani 0.567(9) 1 d D . P C 1
 H14D H 0.759713 0.204991 0.960821 0.072 Uiso 0.567(9) 1 calc R U P C 1
 H14E H 0.697617 0.126885 0.916857 0.072 Uiso 0.567(9) 1 calc R U P C 1
 H14F H 0.691886 0.125850 0.971965 0.072 Uiso 0.567(9) 1 calc R U P C 1
 C80 C 0.8833(7) 0.6851(4) 0.4360(2) 0.079(2) Uani 0.803(7) 1 d D U P E 1
 H80A H 0.826585 0.638157 0.424141 0.118 Uiso 0.803(7) 1 calc R U P E 1
 H80B H 0.936167 0.662951 0.436469 0.118 Uiso 0.803(7) 1 calc R U P E 1
 H80C H 0.889993 0.720813 0.414399 0.118 Uiso 0.803(7) 1 calc R U P E 1
 C20 C 0.5309(5) 0.1353(5) 0.9431(3) 0.0463(19) Uani 0.567(9) 1 d D . P C 1
 H20A H 0.532322 0.099592 0.964229 0.069 Uiso 0.567(9) 1 calc R U P C 1
 H20B H 0.518554 0.100605 0.908910 0.069 Uiso 0.567(9) 1 calc R U P C 1
 H20C H 0.482352 0.162410 0.950145 0.069 Uiso 0.567(9) 1 calc R U P C 1
 C110 C 0.5782(9) 0.2390(8) 0.9896(5) 0.046(3) Uani 0.433(9) 1 d D . P C 2
 H11D H 0.594465 0.300672 0.998996 0.069 Uiso 0.433(9) 1 calc R U P C 2
 H11E H 0.585438 0.221080 1.018736 0.069 Uiso 0.433(9) 1 calc R U P C 2
 H11F H 0.514149 0.214760 0.973721 0.069 Uiso 0.433(9) 1 calc R U P C 2
 C7 C 0.6419(10) 0.2086(8) 0.9541(4) 0.037(5) Uani 0.433(9) 1 d D . P C 2
 C58 C 0.7378(6) 0.2343(7) 0.9803(4) 0.048(3) Uani 0.433(9) 1 d D . P C 2
 H58A H 0.777614 0.213194 0.957805 0.073 Uiso 0.433(9) 1 calc R U P C 2
 H58B H 0.737704 0.210675 1.007636 0.073 Uiso 0.433(9) 1 calc R U P C 2
 H58C H 0.760858 0.295944 0.992665 0.073 Uiso 0.433(9) 1 calc R U P C 2
 C96 C 0.6063(8) 0.1129(5) 0.9341(3) 0.046(3) Uani 0.433(9) 1 d D . P C 2
 H96A H 0.549767 0.096634 0.911060 0.069 Uiso 0.433(9) 1 calc R U P C 2
 H96B H 0.593330 0.088868 0.960966 0.069 Uiso 0.433(9) 1 calc R U P C 2
 H96C H 0.652945 0.091499 0.917294 0.069 Uiso 0.433(9) 1 calc R U P C 2
 C37 C 0.6435(16) -0.0503(12) 0.7129(7) 0.053(4) Uani 0.316(18) 1 d D U P D 2
 H37A H 0.670807 -0.014596 0.746035 0.079 Uiso 0.316(18) 1 calc R U P D 2
 H37B H 0.685665 -0.036471 0.689998 0.079 Uiso 0.316(18) 1 calc R U P D 2
 H37C H 0.632398 -0.109662 0.711232 0.079 Uiso 0.316(18) 1 calc R U P D 2
 C136 C 0.5509(15) -0.0347(8) 0.6992(7) 0.038(3) Uani 0.316(18) 1 d D U P D 2
 C71 C 0.4808(17) -0.0721(11) 0.7273(7) 0.060(4) Uani 0.316(18) 1 d D U P D 2
 H71A H 0.508431 -0.057690 0.761335 0.090 Uiso 0.316(18) 1 calc R U P D 2
 H71B H 0.459694 -0.133517 0.713119 0.090 Uiso 0.316(18) 1 calc R U P D 2
 H71C H 0.428402 -0.049596 0.725961 0.090 Uiso 0.316(18) 1 calc R U P D 2
 C4 C 0.519(2) -0.0774(17) 0.6449(7) 0.041(5) Uani 0.316(18) 1 d D U P D 2
 H4A H 0.472761 -0.053810 0.633608 0.061 Uiso 0.316(18) 1 calc R U P D 2
 H4B H 0.491563 -0.138078 0.639034 0.061 Uiso 0.316(18) 1 calc R U P D 2
 H4C H 0.571476 -0.067797 0.627098 0.061 Uiso 0.316(18) 1 calc R U P D 2
 C30 C 0.797(2) 0.6960(18) 0.4507(10) 0.082(6) Uani 0.197(7) 1 d D U P E 2
 H30A H 0.800901 0.641141 0.430970 0.124 Uiso 0.197(7) 1 calc R U P E 2
 H30B H 0.793818 0.731409 0.429625 0.124 Uiso 0.197(7) 1 calc R U P E 2
 H30C H 0.742400 0.687826 0.466908 0.124 Uiso 0.197(7) 1 calc R U P E 2
 C48 C 0.967(2) 0.7255(19) 0.4597(11) 0.080(6) Uani 0.197(7) 1 d D U P E 2
 H48A H 0.962138 0.740191 0.429269 0.120 Uiso 0.197(7) 1 calc R U P E 2
 H48B H 0.967612 0.666831 0.452405 0.120 Uiso 0.197(7) 1 calc R U P E 2
 H48C H 1.023886 0.762667 0.480799 0.120 Uiso 0.197(7) 1 calc R U P E 2
 C24 C 0.897(2) 0.8286(14) 0.5105(10) 0.071(5) Uani 0.197(7) 1 d D U P E 2
 H24A H 0.952873 0.850248 0.534360 0.106 Uiso 0.197(7) 1 calc R U P E 2
 H24B H 0.904700 0.857722 0.485480 0.106 Uiso 0.197(7) 1 calc R U P E 2
 H24C H 0.844643 0.838396 0.526901 0.106 Uiso 0.197(7) 1 calc R U P E 2
 C87 C 1.0228(13) 0.3181(16) 0.8540(9) 0.048(4) Uani 0.37(3) 1 d D U P B 2
 H87A H 1.048744 0.378945 0.869445 0.072 Uiso 0.37(3) 1 calc R U P B 2
 H87B H 1.046665 0.301757 0.823176 0.072 Uiso 0.37(3) 1 calc R U P B 2
 H87C H 1.040061 0.287958 0.875724 0.072 Uiso 0.37(3) 1 calc R U P B 2
 C68 C 0.9173(13) 0.2954(10) 0.8441(6) 0.035(3) Uani 0.37(3) 1 d D U P B 2
 C147 C 0.8814(14) 0.3273(13) 0.8916(6) 0.027(3) Uani 0.37(3) 1 d D U P B 2
 H14G H 0.894122 0.297079 0.914271 0.040 Uiso 0.37(3) 1 calc R U P B 2
 H14H H 0.814830 0.317585 0.885011 0.040 Uiso 0.37(3) 1 calc R U P B 2
 H14I H 0.912017 0.387789 0.906055 0.040 Uiso 0.37(3) 1 calc R U P B 2
 C42 C 0.8713(16) 0.2004(9) 0.8267(6) 0.045(3) Uani 0.37(3) 1 d D U P B 2
 H42A H 0.887691 0.176401 0.794720 0.068 Uiso 0.37(3) 1 calc R U P B 2
 H42B H 0.804387 0.188882 0.824229 0.068 Uiso 0.37(3) 1 calc R U P B 2
 H42C H 0.892376 0.174802 0.850076 0.068 Uiso 0.37(3) 1 calc R U P B 2
 C69 C 0.350(2) 0.539(3) 0.9076(11) 0.051(3) Uani 0.114(5) 1 d D U P A 2
 H69A H 0.393453 0.570489 0.937968 0.061 Uiso 0.114(5) 1 calc R U P A 2
 H69B H 0.328018 0.479319 0.906247 0.061 Uiso 0.114(5) 1 calc R U P A 2
 Na2 Na 0.2862(10) 0.5098(10) 0.7888(7) 0.082(11) Uani 0.114(5) 1 d D . P A 2
 O2 O 0.2101(15) 0.5367(16) 0.8623(8) 0.049(3) Uani 0.114(5) 1 d D U P A 2
 O9 O 0.3806(16) 0.4893(14) 0.7229(10) 0.069(3) Uani 0.114(5) 1 d D U P A 2
 O6 O 0.3944(15) 0.5475(16) 0.8667(8) 0.053(3) Uani 0.114(5) 1 d D U P A 2
 O10 O 0.4066(14) 0.6445(12) 0.7918(10) 0.061(3) Uani 0.114(5) 1 d D U P A 2
 O8 O 0.1722(15) 0.4758(16) 0.7127(9) 0.060(3) Uani 0.114(5) 1 d D U P A 2
 O12 O 0.1670(16) 0.3663(13) 0.7693(12) 0.055(3) Uani 0.114(5) 1 d D U P A 2
 N2 N 0.3626(17) 0.3866(13) 0.7911(10) 0.058(3) Uani 0.114(5) 1 d D U P A 2
 N3 N 0.2045(15) 0.6304(13) 0.7916(10) 0.059(3) Uani 0.114(5) 1 d D U P A 2
 C16 C 0.141(2) 0.578(2) 0.8590(14) 0.051(3) Uani 0.114(5) 1 d D U P A 2
 H16A H 0.124987 0.599155 0.891851 0.062 Uiso 0.114(5) 1 calc R U P A 2
 H16B H 0.085009 0.536621 0.838127 0.062 Uiso 0.114(5) 1 calc R U P A 2
 C10 C 0.269(2) 0.574(3) 0.9075(10) 0.052(3) Uani 0.114(5) 1 d D U P A 2
 H10D H 0.234241 0.563793 0.934177 0.063 Uiso 0.114(5) 1 calc R U P A 2
 H10E H 0.291823 0.636206 0.913514 0.063 Uiso 0.114(5) 1 calc R U P A 2
 C1 C 0.446(3) 0.5576(17) 0.7209(17) 0.060(3) Uani 0.114(5) 1 d D U P A 2
 H1A H 0.443457 0.555947 0.686207 0.072 Uiso 0.114(5) 1 calc R U P A 2
 H1B H 0.505852 0.550728 0.730847 0.072 Uiso 0.114(5) 1 calc R U P A 2
 C76 C 0.392(3) 0.4052(19) 0.7110(13) 0.064(3) Uani 0.114(5) 1 d D U P A 2
 H76A H 0.438543 0.403087 0.688707 0.077 Uiso 0.114(5) 1 calc R U P A 2
 H76B H 0.332850 0.364805 0.692553 0.077 Uiso 0.114(5) 1 calc R U P A 2
 C113 C 0.4644(19) 0.505(2) 0.8594(14) 0.053(3) Uani 0.114(5) 1 d D U P A 2
 H11G H 0.505607 0.518912 0.890420 0.064 Uiso 0.114(5) 1 calc R U P A 2
 H11H H 0.501974 0.521654 0.835030 0.064 Uiso 0.114(5) 1 calc R U P A 2
 C2 C 0.447(3) 0.6430(17) 0.7488(14) 0.059(3) Uani 0.114(5) 1 d D U P A 2
 H2A H 0.511120 0.679815 0.757483 0.071 Uiso 0.114(5) 1 calc R U P A 2
 H2B H 0.412828 0.665953 0.728093 0.071 Uiso 0.114(5) 1 calc R U P A 2
 C56 C 0.3722(18) 0.7126(16) 0.8086(15) 0.067(4) Uani 0.114(5) 1 d D U P A 2
 H56A H 0.415845 0.763039 0.804088 0.080 Uiso 0.114(5) 1 calc R U P A 2
 H56B H 0.371188 0.723051 0.844049 0.080 Uiso 0.114(5) 1 calc R U P A 2
 C27 C 0.096(3) 0.402(2) 0.7064(19) 0.058(3) Uani 0.114(5) 1 d D U P A 2
 H27A H 0.066655 0.380916 0.671974 0.070 Uiso 0.114(5) 1 calc R U P A 2
 H27B H 0.050099 0.417369 0.726959 0.070 Uiso 0.114(5) 1 calc R U P A 2
 C112 C 0.146(3) 0.547(2) 0.7064(12) 0.056(3) Uani 0.114(5) 1 d D U P A 2
 H11I H 0.091070 0.526330 0.681149 0.067 Uiso 0.114(5) 1 calc R U P A 2
 H11J H 0.196534 0.582953 0.695013 0.067 Uiso 0.114(5) 1 calc R U P A 2
 C5 C 0.126(4) 0.3340(19) 0.7196(15) 0.057(3) Uani 0.114(5) 1 d D U P A 2
 H5A H 0.071672 0.284142 0.715110 0.069 Uiso 0.114(5) 1 calc R U P A 2
 H5B H 0.170196 0.316745 0.698566 0.069 Uiso 0.114(5) 1 calc R U P A 2
 C52 C 0.200(2) 0.312(2) 0.7901(18) 0.057(3) Uani 0.114(5) 1 d D U P A 2
 H52A H 0.157430 0.254211 0.775769 0.069 Uiso 0.114(5) 1 calc R U P A 2
 H52B H 0.195295 0.328858 0.825357 0.069 Uiso 0.114(5) 1 calc R U P A 2
 C75 C 0.415(3) 0.411(2) 0.8417(12) 0.056(4) Uani 0.114(5) 1 d D U P A 2
 H75A H 0.372170 0.396557 0.864441 0.067 Uiso 0.114(5) 1 calc R U P A 2
 H75B H 0.460750 0.379664 0.841318 0.067 Uiso 0.114(5) 1 calc R U P A 2
 C57 C 0.292(2) 0.3078(17) 0.7851(18) 0.059(3) Uani 0.114(5) 1 d D U P A 2
 H57A H 0.290428 0.269502 0.752366 0.071 Uiso 0.114(5) 1 calc R U P A 2
 H57B H 0.310251 0.281719 0.809264 0.071 Uiso 0.114(5) 1 calc R U P A 2
 C49 C 0.419(3) 0.374(3) 0.7518(14) 0.061(3) Uani 0.114(5) 1 d D U P A 2
 H49A H 0.413105 0.313568 0.738877 0.073 Uiso 0.114(5) 1 calc R U P A 2
 H49B H 0.484301 0.404517 0.765292 0.073 Uiso 0.114(5) 1 calc R U P A 2
 C84 C 0.125(2) 0.597(2) 0.7531(12) 0.056(3) Uani 0.114(5) 1 d D U P A 2
 H84A H 0.104841 0.644042 0.747527 0.068 Uiso 0.114(5) 1 calc R U P A 2
 H84B H 0.073116 0.560512 0.763995 0.068 Uiso 0.114(5) 1 calc R U P A 2
 C102 C 0.171(2) 0.650(2) 0.8385(12) 0.056(4) Uani 0.114(5) 1 d D U P A 2
 H10F H 0.118158 0.672255 0.834851 0.067 Uiso 0.114(5) 1 calc R U P A 2
 H10G H 0.220123 0.695353 0.862363 0.067 Uiso 0.114(5) 1 calc R U P A 2
 C117 C 0.2745(18) 0.7043(19) 0.7844(17) 0.063(3) Uani 0.114(5) 1 d D U P A 2
 H11K H 0.258052 0.756526 0.798993 0.076 Uiso 0.114(5) 1 calc R U P A 2
 H11L H 0.274687 0.696890 0.749137 0.076 Uiso 0.114(5) 1 calc R U P A 2

loop_
  _atom_site_aniso_label
  _atom_site_aniso_U_11
  _atom_site_aniso_U_22
  _atom_site_aniso_U_33
  _atom_site_aniso_U_23
  _atom_site_aniso_U_13
  _atom_site_aniso_U_12
 Na1 0.0260(10) 0.0495(11) 0.0550(16) 0.0296(10) 0.0114(9) 0.0164(8)
 O5 0.0356(16) 0.0506(18) 0.068(2) 0.0216(17) 0.0116(16) 0.0197(14)
 O7 0.0297(14) 0.0586(18) 0.064(2) 0.0304(17) 0.0146(15) 0.0202(13)
 O3 0.0277(16) 0.082(3) 0.058(2) 0.0311(18) 0.0108(14) 0.0219(17)
 O1 0.0340(15) 0.070(2) 0.060(2) 0.0390(18) 0.0171(15) 0.0250(14)
 C133 0.0184(13) 0.0210(13) 0.0233(14) 0.0087(11) 0.0012(11) 0.0090(11)
 C78 0.0215(14) 0.0208(13) 0.0200(14) 0.0057(11) -0.0013(11) 0.0099(11)
 C137 0.0228(14) 0.0220(14) 0.0250(15) 0.0075(12) -0.0006(11) 0.0095(11)
 C122 0.0220(14) 0.0215(14) 0.0275(15) 0.0095(12) 0.0014(11) 0.0083(11)
 C139 0.0174(13) 0.0234(14) 0.0264(15) 0.0095(12) 0.0017(11) 0.0096(11)
 C140 0.0298(16) 0.0278(15) 0.0325(17) 0.0141(13) 0.0060(13) 0.0149(13)
 C35 0.0201(14) 0.0219(14) 0.0239(14) 0.0067(11) -0.0006(11) 0.0100(11)
 C143 0.0233(14) 0.0216(14) 0.0265(15) 0.0086(12) -0.0021(12) 0.0065(11)
 C145 0.0157(13) 0.0232(14) 0.0288(15) 0.0102(12) 0.0014(11) 0.0086(11)
 C66 0.0212(14) 0.0213(14) 0.0316(16) 0.0071(12) -0.0001(12) 0.0107(11)
 C148 0.0314(16) 0.0254(15) 0.0295(16) 0.0061(13) 0.0010(13) 0.0104(13)
 C149 0.0207(14) 0.0219(14) 0.0246(15) 0.0085(12) 0.0003(11) 0.0090(11)
 C34 0.0219(14) 0.0200(14) 0.0268(15) 0.0062(12) 0.0018(11) 0.0105(11)
 C91 0.0194(14) 0.0221(14) 0.0300(16) 0.0080(12) -0.0006(11) 0.0082(11)
 C103 0.0227(14) 0.0228(14) 0.0251(15) 0.0079(12) 0.0013(11) 0.0112(11)
 C128 0.0176(13) 0.0219(14) 0.0243(14) 0.0077(11) 0.0003(11) 0.0093(11)
 C150 0.0202(14) 0.0232(14) 0.0352(17) 0.0117(13) 0.0035(12) 0.0095(11)
 C151 0.0186(13) 0.0210(14) 0.0253(15) 0.0073(11) 0.0010(11) 0.0083(11)
 C120 0.0189(13) 0.0211(14) 0.0235(14) 0.0089(11) 0.0012(11) 0.0084(11)
 C152 0.0388(18) 0.0258(15) 0.0301(17) 0.0132(13) 0.0039(14) 0.0132(13)
 C153 0.0209(14) 0.0261(15) 0.0240(15) 0.0094(12) 0.0008(11) 0.0093(11)
 C154 0.0194(13) 0.0230(14) 0.0255(15) 0.0112(12) 0.0026(11) 0.0096(11)
 C155 0.0171(14) 0.0248(15) 0.0380(17) 0.0139(13) 0.0064(12) 0.0064(11)
 C70 0.0268(15) 0.0259(15) 0.0223(15) 0.0091(12) -0.0003(12) 0.0087(12)
 C125 0.0354(17) 0.0253(15) 0.0237(15) 0.0096(12) 0.0027(12) 0.0140(13)
 C54 0.0145(13) 0.0224(14) 0.0384(17) 0.0129(13) 0.0043(12) 0.0067(11)
 C61 0.0246(15) 0.0236(14) 0.0264(15) 0.0096(12) 0.0022(12) 0.0120(12)
 C109 0.0320(17) 0.0256(15) 0.0290(16) 0.0070(13) 0.0021(13) 0.0118(13)
 C47 0.0298(16) 0.0261(15) 0.0308(16) 0.0122(13) 0.0049(13) 0.0138(13)
 C62 0.0280(15) 0.0226(14) 0.0260(15) 0.0093(12) 0.0016(12) 0.0128(12)
 C115 0.0174(13) 0.0215(14) 0.0353(17) 0.0111(12) 0.0031(12) 0.0074(11)
 C123 0.0395(18) 0.0219(14) 0.0205(14) 0.0025(12) -0.0026(13) 0.0110(13)
 C156 0.0439(19) 0.0208(15) 0.0282(16) 0.0071(13) -0.0019(14) 0.0093(13)
 C157 0.0175(14) 0.0200(14) 0.0394(18) 0.0104(13) 0.0053(12) 0.0063(11)
 C158 0.041(4) 0.025(3) 0.032(3) 0.012(3) 0.003(3) 0.017(3)
 C159 0.0328(17) 0.0264(15) 0.0216(15) 0.0043(12) -0.0010(12) 0.0110(13)
 C160 0.0199(14) 0.0253(15) 0.0368(17) 0.0141(13) 0.0032(12) 0.0060(12)
 C161 0.0321(16) 0.0235(15) 0.0268(15) 0.0064(12) 0.0003(12) 0.0138(13)
 C67 0.0185(14) 0.0263(15) 0.0336(17) 0.0117(13) 0.0003(12) 0.0061(12)
 O11 0.0391(18) 0.081(2) 0.066(2) 0.031(2) 0.0161(16) 0.0088(17)
 C162 0.0232(14) 0.0221(14) 0.0212(14) 0.0059(11) -0.0003(11) 0.0109(11)
 C163 0.0161(13) 0.0252(15) 0.0361(17) 0.0145(13) 0.0019(12) 0.0074(11)
 C131 0.0290(16) 0.0229(15) 0.0355(17) 0.0110(13) 0.0020(13) 0.0113(12)
 C164 0.0158(13) 0.0212(14) 0.0351(17) 0.0119(12) 0.0043(11) 0.0051(11)
 C165 0.0314(16) 0.0211(14) 0.0275(16) 0.0078(12) 0.0002(12) 0.0088(12)
 C166 0.0199(14) 0.0216(14) 0.0346(17) 0.0100(12) 0.0033(12) 0.0084(11)
 C167 0.0334(17) 0.0257(15) 0.0340(17) 0.0132(13) -0.0016(13) 0.0084(13)
 C168 0.0241(14) 0.0223(14) 0.0233(15) 0.0058(11) 0.0009(11) 0.0110(11)
 C90 0.0238(15) 0.0209(14) 0.0380(18) 0.0054(13) -0.0006(13) 0.0073(12)
 C108 0.0227(15) 0.0292(16) 0.0440(19) 0.0166(14) 0.0065(13) 0.0124(13)
 C114 0.0260(15) 0.0205(14) 0.0378(18) 0.0075(13) -0.0010(13) 0.0078(12)
 C45 0.0281(16) 0.0208(14) 0.0285(16) 0.0051(12) -0.0034(12) 0.0079(12)
 C118 0.0204(14) 0.0247(15) 0.0361(17) 0.0127(13) 0.0003(12) 0.0081(12)
 C116 0.0157(13) 0.0231(14) 0.0421(18) 0.0132(13) 0.0059(12) 0.0087(11)
 O4 0.0476(19) 0.066(2) 0.078(3) 0.0307(19) 0.0279(18) 0.0195(16)
 C46 0.0203(14) 0.0293(16) 0.0338(17) 0.0122(13) 0.0007(12) 0.0084(12)
 C53 0.0227(15) 0.0223(14) 0.0399(18) 0.0138(13) 0.0093(13) 0.0099(12)
 C36 0.0411(18) 0.0218(15) 0.0268(16) 0.0089(12) -0.0012(13) 0.0113(13)
 C126 0.0273(15) 0.0197(14) 0.0252(15) 0.0057(12) -0.0029(12) 0.0092(12)
 C99 0.0316(16) 0.0205(14) 0.0261(15) 0.0057(12) 0.0001(12) 0.0094(12)
 C98 0.0160(13) 0.0246(14) 0.0319(16) 0.0114(12) 0.0013(11) 0.0067(11)
 C127 0.0256(15) 0.0265(15) 0.0338(17) 0.0107(13) -0.0001(13) 0.0085(12)
 C100 0.0264(16) 0.0316(17) 0.0365(18) 0.0134(14) 0.0007(13) 0.0099(13)
 C101 0.0391(18) 0.0247(15) 0.0225(15) 0.0062(12) 0.0011(13) 0.0127(13)
 C129 0.0330(16) 0.0238(14) 0.0269(16) 0.0087(12) 0.0022(13) 0.0134(13)
 C104 0.0244(15) 0.0240(15) 0.0437(19) 0.0152(14) 0.0089(13) 0.0098(12)
 C124 0.0236(14) 0.0213(14) 0.0274(15) 0.0070(12) -0.0035(12) 0.0094(11)
 C169 0.0378(19) 0.0323(17) 0.0328(18) 0.0024(14) -0.0093(15) 0.0080(15)
 C170 0.0301(17) 0.0272(16) 0.0387(18) 0.0063(14) -0.0026(14) 0.0109(13)
 C171 0.0263(16) 0.0263(16) 0.048(2) 0.0175(15) 0.0119(14) 0.0113(13)
 C172 0.0268(15) 0.0240(15) 0.0353(17) 0.0113(13) 0.0011(13) 0.0112(12)
 C173 0.044(5) 0.026(6) 0.037(7) 0.016(5) 0.011(4) 0.025(4)
 C105 0.0299(16) 0.0191(14) 0.0354(17) 0.0094(13) 0.0007(13) 0.0069(12)
 C174 0.0355(18) 0.0234(15) 0.0350(18) 0.0077(13) -0.0039(14) 0.0088(13)
 C63 0.0198(14) 0.0236(14) 0.0336(17) 0.0114(13) 0.0005(12) 0.0068(11)
 C119 0.0332(17) 0.0265(16) 0.0430(19) 0.0178(14) 0.0113(14) 0.0117(13)
 C64 0.044(2) 0.0265(16) 0.0366(18) 0.0101(14) -0.0027(15) 0.0130(14)
 C65 0.0259(15) 0.0229(14) 0.0292(16) 0.0085(12) 0.0042(12) 0.0087(12)
 C121 0.0358(18) 0.0254(15) 0.0339(17) 0.0091(13) -0.0056(14) 0.0095(13)
 C175 0.0202(14) 0.0223(14) 0.0385(18) 0.0090(13) 0.0014(12) 0.0072(11)
 C176 0.050(2) 0.0312(17) 0.0221(16) 0.0090(13) -0.0002(14) 0.0162(15)
 C177 0.0195(14) 0.0195(14) 0.0406(18) 0.0110(13) 0.0037(12) 0.0069(11)
 C178 0.0284(16) 0.0223(14) 0.0354(17) 0.0083(13) -0.0015(13) 0.0105(12)
 C130 0.046(2) 0.0288(16) 0.0339(18) 0.0136(14) 0.0039(15) 0.0173(15)
 C179 0.0232(15) 0.0191(14) 0.046(2) 0.0103(13) 0.0020(13) 0.0074(12)
 C180 0.0341(17) 0.0233(15) 0.0395(19) 0.0089(14) 0.0047(14) 0.0119(13)
 C181 0.0306(16) 0.0205(14) 0.0324(17) 0.0094(12) -0.0007(13) 0.0104(12)
 C182 0.054(2) 0.0313(18) 0.0322(18) 0.0044(14) 0.0044(16) 0.0203(16)
 C183 0.0358(18) 0.0262(16) 0.0291(16) 0.0073(13) -0.0009(13) 0.0077(13)
 C184 0.041(2) 0.0392(19) 0.0303(17) 0.0078(15) -0.0024(15) 0.0157(16)
 C185 0.0253(16) 0.0320(17) 0.046(2) 0.0186(15) 0.0057(14) 0.0102(13)
 C132 0.0306(17) 0.0250(15) 0.0394(19) 0.0037(14) -0.0039(14) 0.0072(13)
 C186 0.044(2) 0.043(2) 0.040(2) 0.0099(16) 0.0117(16) 0.0216(17)
 C187 0.0328(18) 0.0252(16) 0.049(2) 0.0140(15) 0.0063(15) 0.0091(13)
 C188 0.0365(18) 0.0316(17) 0.0387(19) 0.0124(15) 0.0001(15) 0.0113(14)
 N1 0.0266(17) 0.067(2) 0.077(3) 0.036(2) 0.0120(18) 0.0166(16)
 C189 0.0300(17) 0.0226(15) 0.047(2) 0.0096(14) -0.0103(15) 0.0069(13)
 C88 0.0374(19) 0.0376(19) 0.047(2) 0.0146(17) -0.0124(16) 0.0100(16)
 C14 0.0366(18) 0.0273(16) 0.045(2) 0.0185(15) 0.0105(15) 0.0118(14)
 C135 0.0349(18) 0.0226(15) 0.0425(19) 0.0113(14) 0.0079(15) 0.0101(13)
 C41 0.0318(17) 0.0336(17) 0.0400(19) 0.0184(15) 0.0076(14) 0.0141(14)
 C17 0.0350(18) 0.0355(18) 0.041(2) 0.0152(15) 0.0041(15) 0.0122(15)
 C97 0.054(2) 0.0363(19) 0.037(2) 0.0154(16) 0.0097(17) 0.0181(17)
 C19 0.065(3) 0.0304(18) 0.040(2) 0.0184(16) 0.0044(18) 0.0161(17)
 C50 0.061(3) 0.0353(19) 0.0276(18) 0.0101(15) 0.0001(16) 0.0147(18)
 C11 0.055(2) 0.0268(17) 0.048(2) 0.0137(16) 0.0021(18) 0.0187(16)
 C28 0.042(2) 0.0415(19) 0.0369(19) 0.0207(16) 0.0066(15) 0.0190(16)
 C141 0.060(2) 0.0378(19) 0.0350(19) 0.0189(16) 0.0019(17) 0.0187(18)
 N4 0.0299(17) 0.070(2) 0.084(3) 0.045(2) 0.0156(19) 0.0242(16)
 C92 0.051(2) 0.0262(16) 0.0378(19) 0.0086(14) -0.0012(16) 0.0158(15)
 C81 0.043(2) 0.0213(16) 0.053(2) 0.0078(15) -0.0041(17) 0.0077(14)
 C73 0.062(3) 0.0307(18) 0.0313(18) 0.0047(14) -0.0007(17) 0.0180(17)
 C6 0.045(2) 0.0244(16) 0.050(2) 0.0145(15) 0.0069(17) 0.0084(15)
 C106 0.045(4) 0.022(2) 0.030(3) 0.007(2) -0.002(3) 0.011(2)
 C29 0.061(3) 0.0367(19) 0.042(2) 0.0221(17) 0.0133(18) 0.0210(18)
 C77 0.042(2) 0.053(2) 0.050(2) 0.0263(19) 0.0018(17) 0.0236(18)
 C138 0.060(3) 0.0304(18) 0.049(2) 0.0090(17) -0.001(2) 0.0068(18)
 C32 0.048(2) 0.042(2) 0.041(2) 0.0207(17) 0.0035(17) 0.0136(17)
 C39 0.051(2) 0.042(2) 0.035(2) 0.0057(16) -0.0049(17) 0.0076(18)
 C21 0.054(2) 0.0237(17) 0.059(3) 0.0139(17) 0.0044(19) 0.0101(16)
 C8 0.038(3) 0.033(5) 0.043(5) 0.015(4) -0.001(3) 0.020(3)
 C22 0.049(2) 0.0320(18) 0.056(2) 0.0234(17) 0.0151(18) 0.0195(16)
 C86 0.047(5) 0.028(4) 0.041(4) 0.010(3) 0.005(3) 0.007(3)
 C79 0.047(2) 0.059(3) 0.043(2) 0.023(2) 0.0016(18) 0.010(2)
 C142 0.031(2) 0.080(3) 0.070(3) 0.028(3) 0.006(2) 0.017(2)
 C107 0.068(3) 0.0298(19) 0.058(3) 0.0154(18) 0.006(2) 0.0017(19)
 C26 0.092(3) 0.043(2) 0.054(2) 0.032(2) 0.025(2) 0.028(2)
 C111 0.075(3) 0.0305(19) 0.052(2) 0.0111(17) -0.002(2) 0.025(2)
 C15 0.056(3) 0.054(3) 0.054(3) 0.021(2) 0.012(2) 0.021(2)
 C38 0.088(4) 0.044(2) 0.044(2) 0.0120(19) 0.001(2) 0.023(2)
 C72 0.063(3) 0.0352(19) 0.046(2) 0.0147(17) 0.0017(19) 0.0189(18)
 C40 0.062(6) 0.038(6) 0.044(5) 0.020(4) -0.002(4) 0.017(4)
 C134 0.043(2) 0.073(3) 0.055(3) 0.036(2) 0.014(2) 0.025(2)
 C74 0.061(3) 0.040(2) 0.054(2) 0.0166(18) -0.002(2) 0.0266(19)
 C31 0.033(2) 0.064(3) 0.070(3) 0.036(2) 0.015(2) 0.0209(19)
 C18 0.046(2) 0.071(3) 0.057(3) 0.026(2) 0.013(2) 0.024(2)
 C13 0.033(3) 0.064(3) 0.076(3) 0.016(3) 0.010(2) 0.013(2)
 C60 0.033(2) 0.073(3) 0.076(3) 0.038(3) 0.015(2) 0.030(2)
 C43 0.041(2) 0.075(3) 0.070(3) 0.039(2) 0.018(2) 0.020(2)
 C51 0.036(2) 0.065(3) 0.090(3) 0.038(3) 0.011(3) 0.029(2)
 C144 0.040(2) 0.077(3) 0.062(3) 0.034(2) 0.019(2) 0.017(2)
 C83 0.030(2) 0.076(3) 0.082(3) 0.047(3) 0.010(2) 0.019(2)
 C82 0.043(2) 0.056(3) 0.085(4) 0.032(3) 0.014(2) 0.023(2)
 C23 0.038(2) 0.066(3) 0.078(3) 0.036(3) 0.007(2) 0.022(2)
 C9 0.043(2) 0.072(3) 0.080(3) 0.031(3) 0.014(2) 0.027(2)
 C55 0.066(7) 0.020(3) 0.034(3) 0.012(2) -0.010(4) 0.012(3)
 C94 0.036(2) 0.091(3) 0.068(3) 0.047(3) 0.011(2) 0.022(2)
 C93 0.040(2) 0.073(3) 0.090(4) 0.028(3) 0.021(3) 0.023(2)
 C12 0.052(3) 0.067(3) 0.078(3) 0.041(3) 0.015(2) 0.025(2)
 C33 0.069(6) 0.030(3) 0.054(4) 0.004(3) 0.019(4) -0.009(3)
 C25 0.049(3) 0.059(3) 0.074(3) 0.022(2) 0.013(2) 0.018(2)
 C85 0.078(4) 0.078(4) 0.079(4) 0.058(4) 0.011(3) 0.031(3)
 C3 0.094(5) 0.069(4) 0.080(4) 0.052(4) 0.020(4) 0.012(4)
 C89 0.073(6) 0.022(3) 0.065(4) 0.007(3) -0.032(4) 0.014(3)
 C95 0.048(3) 0.071(3) 0.081(4) 0.019(3) 0.021(3) 0.013(2)
 C44 0.101(9) 0.046(5) 0.033(4) 0.021(4) 0.014(5) 0.023(5)
 C146 0.063(5) 0.059(5) 0.045(4) 0.034(4) 0.015(4) 0.034(4)
 C80 0.143(7) 0.056(4) 0.056(4) 0.037(3) 0.026(4) 0.038(4)
 C20 0.051(4) 0.047(4) 0.055(4) 0.030(3) 0.016(3) 0.021(3)
 C110 0.066(7) 0.042(6) 0.052(7) 0.029(5) 0.026(6) 0.033(6)
 C7 0.064(9) 0.026(7) 0.012(6) 0.002(5) -0.001(5) 0.003(6)
 C58 0.039(5) 0.067(7) 0.055(6) 0.038(5) 0.001(4) 0.024(5)
 C96 0.081(8) 0.029(4) 0.031(4) 0.015(3) 0.000(4) 0.017(4)
 C37 0.071(9) 0.028(6) 0.064(8) 0.018(5) -0.003(7) 0.022(6)
 C136 0.063(7) 0.019(4) 0.028(5) 0.004(4) -0.003(6) 0.010(5)
 C71 0.076(9) 0.036(6) 0.050(7) 0.007(5) 0.002(7) -0.006(7)
 C4 0.067(11) 0.018(6) 0.030(7) 0.003(5) -0.015(7) 0.011(7)
 C30 0.114(11) 0.071(9) 0.074(10) 0.046(8) -0.003(10) 0.025(10)
 C48 0.119(11) 0.065(9) 0.069(10) 0.040(8) 0.024(10) 0.026(9)
 C24 0.097(11) 0.063(9) 0.071(9) 0.044(8) 0.030(9) 0.027(9)
 C87 0.053(7) 0.046(9) 0.057(8) 0.022(7) 0.006(6) 0.027(6)
 C68 0.045(5) 0.027(5) 0.035(5) 0.010(5) 0.001(5) 0.016(5)
 C147 0.036(6) 0.030(7) 0.026(5) 0.013(5) 0.009(5) 0.023(5)
 C42 0.054(8) 0.039(6) 0.047(6) 0.018(5) -0.004(6) 0.019(6)
 C69 0.041(5) 0.070(5) 0.059(5) 0.035(5) 0.015(5) 0.026(5)
 Na2 0.023(9) 0.12(2) 0.09(2) 0.020(15) 0.007(11) 0.011(10)
 O2 0.033(5) 0.063(5) 0.065(5) 0.029(5) 0.013(5) 0.026(4)
 O9 0.047(5) 0.080(5) 0.077(5) 0.025(5) 0.022(5) 0.008(5)
 O6 0.041(5) 0.072(5) 0.066(5) 0.040(5) 0.015(5) 0.026(4)
 O10 0.045(5) 0.070(5) 0.073(6) 0.029(5) 0.022(5) 0.014(5)
 O8 0.029(5) 0.085(5) 0.071(5) 0.030(5) 0.010(5) 0.018(5)
 O12 0.035(5) 0.059(5) 0.078(5) 0.023(5) 0.013(5) 0.021(5)
 N2 0.035(4) 0.071(4) 0.084(5) 0.035(4) 0.019(4) 0.025(4)
 N3 0.039(4) 0.071(4) 0.076(5) 0.033(5) 0.011(5) 0.020(4)
 C16 0.033(5) 0.064(5) 0.071(5) 0.032(5) 0.011(5) 0.023(5)
 C10 0.040(5) 0.069(5) 0.061(5) 0.032(5) 0.013(5) 0.022(5)
 C1 0.041(4) 0.076(5) 0.071(5) 0.033(4) 0.020(4) 0.015(4)
 C76 0.042(4) 0.075(4) 0.081(5) 0.031(5) 0.016(5) 0.016(4)
 C113 0.035(5) 0.071(5) 0.074(5) 0.038(5) 0.016(5) 0.028(5)
 C2 0.043(5) 0.074(5) 0.069(5) 0.033(5) 0.023(5) 0.015(5)
 C56 0.052(5) 0.070(5) 0.080(6) 0.026(6) 0.017(6) 0.015(5)
 C27 0.030(5) 0.076(5) 0.070(5) 0.025(5) 0.008(5) 0.017(5)
 C112 0.031(4) 0.078(5) 0.072(5) 0.036(4) 0.010(4) 0.021(4)
 C5 0.034(5) 0.066(5) 0.073(5) 0.021(5) 0.011(5) 0.016(5)
 C52 0.040(5) 0.061(5) 0.080(5) 0.028(5) 0.016(5) 0.022(5)
 C75 0.035(5) 0.070(5) 0.081(6) 0.037(6) 0.014(6) 0.029(5)
 C57 0.039(5) 0.067(5) 0.084(5) 0.034(5) 0.015(5) 0.024(5)
 C49 0.038(5) 0.071(5) 0.086(5) 0.035(5) 0.017(5) 0.024(5)
 C84 0.032(5) 0.071(5) 0.077(5) 0.035(5) 0.009(5) 0.020(5)
 C102 0.037(5) 0.068(5) 0.074(6) 0.033(6) 0.009(6) 0.022(5)
 C117 0.045(5) 0.070(5) 0.079(5) 0.028(5) 0.012(5) 0.019(5)

_geom_special_details
;
 All esds (except the esd in the dihedral angle between two l.s. planes)
 are estimated using the full covariance matrix.  The cell esds are taken
 into account individually in the estimation of esds in distances, angles
 and torsion angles; correlations between esds in cell parameters are only
 used when they are defined by crystal symmetry.  An approximate (isotropic)
 treatment of cell esds is used for estimating esds involving l.s. planes.
;
loop_
  _geom_bond_atom_site_label_1
  _geom_bond_atom_site_label_2
  _geom_bond_distance
  _geom_bond_site_symmetry_2
  _geom_bond_publ_flag
 Na1 O5 2.548(4) . ?
 Na1 O7 2.459(4) . ?
 Na1 O3 2.546(4) . ?
 Na1 O1 2.499(5) . ?
 Na1 O11 2.476(5) . ?
 Na1 O4 2.508(4) . ?
 Na1 N1 2.703(4) . ?
 Na1 N4 2.684(4) . ?
 O5 C13 1.420(7) . ?
 O5 C82 1.431(6) . ?
 O7 C31 1.438(5) . ?
 O7 C18 1.426(7) . ?
 O3 C142 1.430(7) . ?
 O3 C94 1.417(6) . ?
 O1 C134 1.436(6) . ?
 O1 C60 1.440(5) . ?
 C133 C139 1.444(4) . ?
 C133 C151 1.412(4) . ?
 C133 C162 1.421(4) . ?
 C78 C153 1.409(4) . ?
 C78 C162 1.437(4) . ?
 C78 C168 1.436(4) . ?
 C137 C103 1.420(4) . ?
 C137 C61 1.465(4) . ?
 C137 C36 1.400(4) . ?
 C122 C35 1.431(4) . ?
 C122 C143 1.417(4) . ?
 C122 C124 1.428(4) . ?
 C139 C145 1.424(4) . ?
 C139 C154 1.396(4) . ?
 C140 C150 1.384(5) . ?
 C140 C125 1.399(4) . ?
 C140 C130 1.544(4) . ?
 C35 C128 1.426(4) . ?
 C35 C151 1.421(4) . ?
 C143 C62 1.476(4) . ?
 C143 C165 1.384(4) . ?
 C145 C91 1.444(4) . ?
 C145 C150 1.402(4) . ?
 C66 C34 1.408(4) . ?
 C66 C161 1.443(4) . ?
 C66 C124 1.444(4) . ?
 C148 C109 1.526(5) . ?
 C148 C182 1.532(5) . ?
 C148 C184 1.545(5) . ?
 C148 C186 1.534(5) . ?
 C149 C128 1.441(4) . ?
 C149 C61 1.424(4) . ?
 C149 C62 1.414(4) . ?
 C34 C91 1.421(4) . ?
 C34 C151 1.456(4) . ?
 C91 C181 1.415(4) . ?
 C103 C120 1.446(4) . ?
 C103 C126 1.412(4) . ?
 C128 C120 1.410(4) . ?
 C150 H150 0.9500 . ?
 C120 C162 1.418(4) . ?
 C152 C101 1.386(4) . ?
 C152 C129 1.398(5) . ?
 C152 C173 1.536(9) . ?
 C152 C7 1.531(11) . ?
 C153 C154 1.469(4) . ?
 C153 C70 1.394(4) . ?
 C154 C125 1.409(4) . ?
 C155 C157 1.401(5) . ?
 C155 C160 1.424(4) . ?
 C155 C108 1.453(5) . ?
 C70 H70 0.9500 . ?
 C70 C159 1.394(4) . ?
 C125 H125 0.9500 . ?
 C54 C163 1.404(5) . ?
 C54 C164 1.427(4) . ?
 C54 C98 1.441(4) . ?
 C61 C129 1.393(4) . ?
 C109 C165 1.404(4) . ?
 C109 C45 1.390(5) . ?
 C47 C158 1.533(8) . ?
 C47 C105 1.389(5) . ?
 C47 C65 1.396(4) . ?
 C47 C68 1.531(13) . ?
 C62 C101 1.407(4) . ?
 C115 C131 1.384(5) . ?
 C115 C166 1.467(4) . ?
 C115 C116 1.421(4) . ?
 C123 H123 0.9500 . ?
 C123 C156 1.385(5) . ?
 C123 C126 1.411(4) . ?
 C156 C36 1.391(5) . ?
 C156 C106 1.552(7) . ?
 C156 C136 1.556(13) . ?
 C157 C164 1.419(4) . ?
 C157 C53 1.457(4) . ?
 C158 C8 1.542(10) . ?
 C158 C40 1.523(10) . ?
 C158 C55 1.523(9) . ?
 C159 C99 1.385(4) . ?
 C159 C176 1.534(4) . ?
 C160 C163 1.415(4) . ?
 C160 C46 1.438(5) . ?
 C161 C172 1.428(4) . ?
 C161 C178 1.408(5) . ?
 C67 C163 1.454(4) . ?
 C67 C118 1.424(4) . ?
 C67 C127 1.404(5) . ?
 O11 C43 1.381(6) . ?
 O11 C95 1.476(7) . ?
 C131 H131 0.9500 . ?
 C131 C175 1.400(4) . ?
 C164 C116 1.433(5) . ?
 C165 H165 0.9500 . ?
 C166 C98 1.417(4) . ?
 C166 C65 1.389(4) . ?
 C167 H167 0.9500 . ?
 C167 C118 1.406(4) . ?
 C167 C121 1.384(5) . ?
 C168 C126 1.457(4) . ?
 C168 C99 1.389(4) . ?
 C90 C114 1.429(4) . ?
 C90 C170 1.392(5) . ?
 C90 C178 1.471(4) . ?
 C108 C119 1.419(5) . ?
 C108 C41 1.403(5) . ?
 C114 C175 1.480(5) . ?
 C114 C189 1.402(5) . ?
 C45 H45 0.9500 . ?
 C45 C124 1.409(4) . ?
 C118 C63 1.458(5) . ?
 C116 C177 1.430(4) . ?
 O4 C144 1.411(7) . ?
 O4 C25 1.397(7) . ?
 C46 C100 1.431(5) . ?
 C46 C185 1.418(5) . ?
 C53 C104 1.403(5) . ?
 C53 C171 1.417(5) . ?
 C36 H36 0.9500 . ?
 C99 H99 0.9500 . ?
 C98 C63 1.425(4) . ?
 C127 C100 1.463(5) . ?
 C127 C183 1.405(4) . ?
 C100 C188 1.393(5) . ?
 C101 H101 0.9500 . ?
 C129 H129 0.9500 . ?
 C104 C177 1.460(4) . ?
 C104 C135 1.411(4) . ?
 C169 H169 0.9500 . ?
 C169 C170 1.397(5) . ?
 C169 C88 1.383(5) . ?
 C170 H170 0.9500 . ?
 C171 C119 1.457(5) . ?
 C171 C14 1.400(5) . ?
 C172 C174 1.445(4) . ?
 C172 C181 1.368(5) . ?
 C173 C44 1.537(10) . ?
 C173 C146 1.510(10) . ?
 C173 C20 1.533(11) . ?
 C105 H105 0.9500 . ?
 C105 C63 1.399(4) . ?
 C174 C64 1.386(5) . ?
 C174 C180 1.427(5) . ?
 C119 C22 1.399(5) . ?
 C64 H64 0.9500 . ?
 C64 C11 1.386(5) . ?
 C65 H65 0.9500 . ?
 C121 C183 1.383(5) . ?
 C121 C92 1.545(5) . ?
 C175 C179 1.404(5) . ?
 C176 C50 1.528(5) . ?
 C176 C73 1.536(5) . ?
 C176 C39 1.530(6) . ?
 C177 C179 1.372(5) . ?
 C178 C180 1.446(4) . ?
 C130 C19 1.533(5) . ?
 C130 C141 1.525(5) . ?
 C130 C77 1.550(5) . ?
 C179 H179 0.9500 . ?
 C180 C132 1.413(5) . ?
 C181 H181 0.9500 . ?
 C182 H18A 0.9800 . ?
 C182 H18B 0.9800 . ?
 C182 H18C 0.9800 . ?
 C183 H183 0.9500 . ?
 C184 H18D 0.9800 . ?
 C184 H18E 0.9800 . ?
 C184 H18F 0.9800 . ?
 C185 C41 1.475(5) . ?
 C185 C28 1.387(5) . ?
 C132 H132 0.9500 . ?
 C132 C81 1.397(5) . ?
 C186 H18G 0.9800 . ?
 C186 H18H 0.9800 . ?
 C186 H18I 0.9800 . ?
 C187 C14 1.379(5) . ?
 C187 C135 1.394(5) . ?
 C187 C6 1.533(5) . ?
 C188 H188 0.9500 . ?
 C188 C17 1.383(5) . ?
 N1 C83 1.468(7) . ?
 N1 C23 1.455(8) . ?
 N1 C12 1.486(7) . ?
 C189 H189 0.9500 . ?
 C189 C88 1.375(6) . ?
 C88 H88 0.9500 . ?
 C14 H14 0.9500 . ?
 C135 H135 0.9500 . ?
 C41 C97 1.400(5) . ?
 C17 C28 1.398(5) . ?
 C17 C32 1.524(5) . ?
 C97 H97 0.9500 . ?
 C97 C29 1.385(5) . ?
 C19 H19A 0.9800 . ?
 C19 H19B 0.9800 . ?
 C19 H19C 0.9800 . ?
 C50 H50A 0.9800 . ?
 C50 H50B 0.9800 . ?
 C50 H50C 0.9800 . ?
 C11 H11 0.9500 . ?
 C11 C81 1.386(6) . ?
 C28 H28 0.9500 . ?
 C141 H14A 0.9800 . ?
 C141 H14B 0.9800 . ?
 C141 H14C 0.9800 . ?
 N4 C51 1.496(8) . ?
 N4 C9 1.445(7) . ?
 N4 C93 1.495(7) . ?
 C92 C138 1.529(6) . ?
 C92 C72 1.521(5) . ?
 C92 C74 1.534(6) . ?
 C81 H81 0.9500 . ?
 C73 H73A 0.9800 . ?
 C73 H73B 0.9800 . ?
 C73 H73C 0.9800 . ?
 C6 C21 1.522(6) . ?
 C6 C107 1.517(6) . ?
 C6 C111 1.545(6) . ?
 C106 C86 1.519(8) . ?
 C106 C33 1.506(10) . ?
 C106 C89 1.546(9) . ?
 C29 C22 1.377(6) . ?
 C29 C26 1.550(5) . ?
 C77 H77A 0.9800 . ?
 C77 H77B 0.9800 . ?
 C77 H77C 0.9800 . ?
 C138 H13A 0.9800 . ?
 C138 H13B 0.9800 . ?
 C138 H13C 0.9800 . ?
 C32 C79 1.539(6) . ?
 C32 C15 1.512(6) . ?
 C32 C38 1.549(6) . ?
 C39 H39A 0.9800 . ?
 C39 H39B 0.9800 . ?
 C39 H39C 0.9800 . ?
 C21 H21A 0.9800 . ?
 C21 H21B 0.9800 . ?
 C21 H21C 0.9800 . ?
 C8 H8A 0.9800 . ?
 C8 H8B 0.9800 . ?
 C8 H8C 0.9800 . ?
 C22 H22 0.9500 . ?
 C86 H86A 0.9800 . ?
 C86 H86B 0.9800 . ?
 C86 H86C 0.9800 . ?
 C79 H79A 0.9800 . ?
 C79 H79B 0.9800 . ?
 C79 H79C 0.9800 . ?
 C142 H14J 0.9900 . ?
 C142 H14K 0.9900 . ?
 C142 C13 1.485(8) . ?
 C107 H10A 0.9800 . ?
 C107 H10B 0.9800 . ?
 C107 H10C 0.9800 . ?
 C26 C85 1.527(8) . ?
 C26 C3 1.535(8) . ?
 C26 C80 1.521(7) . ?
 C26 C30 1.46(2) . ?
 C26 C48 1.63(3) . ?
 C26 C24 1.48(2) . ?
 C111 H11A 0.9800 . ?
 C111 H11B 0.9800 . ?
 C111 H11C 0.9800 . ?
 C15 H15A 0.9800 . ?
 C15 H15B 0.9800 . ?
 C15 H15C 0.9800 . ?
 C38 H38A 0.9800 . ?
 C38 H38B 0.9800 . ?
 C38 H38C 0.9800 . ?
 C72 H72A 0.9800 . ?
 C72 H72B 0.9800 . ?
 C72 H72C 0.9800 . ?
 C40 H40A 0.9800 . ?
 C40 H40B 0.9800 . ?
 C40 H40C 0.9800 . ?
 C134 H13D 0.9900 . ?
 C134 H13E 0.9900 . ?
 C134 C18 1.515(7) . ?
 C74 H74A 0.9800 . ?
 C74 H74B 0.9800 . ?
 C74 H74C 0.9800 . ?
 C31 H31A 0.9900 . ?
 C31 H31B 0.9900 . ?
 C31 C23 1.500(7) . ?
 C18 H18J 0.9900 . ?
 C18 H18K 0.9900 . ?
 C13 H13F 0.9900 . ?
 C13 H13G 0.9900 . ?
 C60 H60A 0.9900 . ?
 C60 H60B 0.9900 . ?
 C60 C51 1.500(8) . ?
 C43 H43A 0.9900 . ?
 C43 H43B 0.9900 . ?
 C43 C144 1.491(8) . ?
 C51 H51A 0.9900 . ?
 C51 H51B 0.9900 . ?
 C144 H14L 0.9900 . ?
 C144 H14M 0.9900 . ?
 C83 H83A 0.9900 . ?
 C83 H83B 0.9900 . ?
 C83 C94 1.494(9) . ?
 C82 H82A 0.9900 . ?
 C82 H82B 0.9900 . ?
 C82 C9 1.460(7) . ?
 C23 H23A 0.9900 . ?
 C23 H23B 0.9900 . ?
 C9 H9A 0.9900 . ?
 C9 H9B 0.9900 . ?
 C55 H55A 0.9800 . ?
 C55 H55B 0.9800 . ?
 C55 H55C 0.9800 . ?
 C94 H94A 0.9900 . ?
 C94 H94B 0.9900 . ?
 C93 H93A 0.9900 . ?
 C93 H93B 0.9900 . ?
 C93 C95 1.501(9) . ?
 C12 H12A 0.9900 . ?
 C12 H12B 0.9900 . ?
 C12 C25 1.538(8) . ?
 C33 H33A 0.9800 . ?
 C33 H33B 0.9800 . ?
 C33 H33C 0.9800 . ?
 C25 H25A 0.9900 . ?
 C25 H25B 0.9900 . ?
 C85 H85A 0.9800 . ?
 C85 H85B 0.9800 . ?
 C85 H85C 0.9800 . ?
 C3 H3A 0.9800 . ?
 C3 H3B 0.9800 . ?
 C3 H3C 0.9800 . ?
 C89 H89A 0.9800 . ?
 C89 H89B 0.9800 . ?
 C89 H89C 0.9800 . ?
 C95 H95A 0.9900 . ?
 C95 H95B 0.9900 . ?
 C44 H44A 0.9800 . ?
 C44 H44B 0.9800 . ?
 C44 H44C 0.9800 . ?
 C146 H14D 0.9800 . ?
 C146 H14E 0.9800 . ?
 C146 H14F 0.9800 . ?
 C80 H80A 0.9800 . ?
 C80 H80B 0.9800 . ?
 C80 H80C 0.9800 . ?
 C20 H20A 0.9800 . ?
 C20 H20B 0.9800 . ?
 C20 H20C 0.9800 . ?
 C110 H11D 0.9800 . ?
 C110 H11E 0.9800 . ?
 C110 H11F 0.9800 . ?
 C110 C7 1.539(13) . ?
 C7 C58 1.497(15) . ?
 C7 C96 1.523(14) . ?
 C58 H58A 0.9800 . ?
 C58 H58B 0.9800 . ?
 C58 H58C 0.9800 . ?
 C96 H96A 0.9800 . ?
 C96 H96B 0.9800 . ?
 C96 H96C 0.9800 . ?
 C37 H37A 0.9800 . ?
 C37 H37B 0.9800 . ?
 C37 H37C 0.9800 . ?
 C37 C136 1.553(16) . ?
 C136 C71 1.496(17) . ?
 C136 C4 1.522(14) . ?
 C71 H71A 0.9800 . ?
 C71 H71B 0.9800 . ?
 C71 H71C 0.9800 . ?
 C4 H4A 0.9800 . ?
 C4 H4B 0.9800 . ?
 C4 H4C 0.9800 . ?
 C30 H30A 0.9800 . ?
 C30 H30B 0.9800 . ?
 C30 H30C 0.9800 . ?
 C48 H48A 0.9800 . ?
 C48 H48B 0.9800 . ?
 C48 H48C 0.9800 . ?
 C24 H24A 0.9800 . ?
 C24 H24B 0.9800 . ?
 C24 H24C 0.9800 . ?
 C87 H87A 0.9800 . ?
 C87 H87B 0.9800 . ?
 C87 H87C 0.9800 . ?
 C87 C68 1.538(15) . ?
 C68 C147 1.523(14) . ?
 C68 C42 1.526(14) . ?
 C147 H14G 0.9800 . ?
 C147 H14H 0.9800 . ?
 C147 H14I 0.9800 . ?
 C42 H42A 0.9800 . ?
 C42 H42B 0.9800 . ?
 C42 H42C 0.9800 . ?
 C69 H69A 0.9900 . ?
 C69 H69B 0.9900 . ?
 C69 O6 1.419(19) . ?
 C69 C10 1.507(19) . ?
 Na2 O2 2.469(15) . ?
 Na2 O9 2.460(15) . ?
 Na2 O6 2.520(16) . ?
 Na2 O10 2.524(15) . ?
 Na2 O8 2.542(16) . ?
 Na2 O12 2.542(15) . ?
 Na2 N2 2.696(15) . ?
 Na2 N3 2.683(15) . ?
 O2 C16 1.433(17) . ?
 O2 C10 1.419(19) . ?
 O9 C1 1.340(18) . ?
 O9 C76 1.456(18) . ?
 O6 C113 1.449(18) . ?
 O10 C2 1.413(19) . ?
 O10 C56 1.394(18) . ?
 O8 C27 1.432(19) . ?
 O8 C112 1.434(18) . ?
 O12 C5 1.422(19) . ?
 O12 C52 1.418(18) . ?
 N2 C75 1.512(19) . ?
 N2 C57 1.452(18) . ?
 N2 C49 1.467(19) . ?
 N3 C84 1.467(19) . ?
 N3 C102 1.461(19) . ?
 N3 C117 1.500(18) . ?
 C16 H16A 0.9900 . ?
 C16 H16B 0.9900 . ?
 C16 C102 1.49(2) . ?
 C10 H10D 0.9900 . ?
 C10 H10E 0.9900 . ?
 C1 H1A 0.9900 . ?
 C1 H1B 0.9900 . ?
 C1 C2 1.47(2) . ?
 C76 H76A 0.9900 . ?
 C76 H76B 0.9900 . ?
 C76 C49 1.50(2) . ?
 C113 H11G 0.9900 . ?
 C113 H11H 0.9900 . ?
 C113 C75 1.51(2) . ?
 C2 H2A 0.9900 . ?
 C2 H2B 0.9900 . ?
 C56 H56A 0.9900 . ?
 C56 H56B 0.9900 . ?
 C56 C117 1.56(2) . ?
 C27 H27A 0.9900 . ?
 C27 H27B 0.9900 . ?
 C27 C5 1.494(19) . ?
 C112 H11I 0.9900 . ?
 C112 H11J 0.9900 . ?
 C112 C84 1.50(2) . ?
 C5 H5A 0.9900 . ?
 C5 H5B 0.9900 . ?
 C52 H52A 0.9900 . ?
 C52 H52B 0.9900 . ?
 C52 C57 1.44(2) . ?
 C75 H75A 0.9900 . ?
 C75 H75B 0.9900 . ?
 C57 H57A 0.9900 . ?
 C57 H57B 0.9900 . ?
 C49 H49A 0.9900 . ?
 C49 H49B 0.9900 . ?
 C84 H84A 0.9900 . ?
 C84 H84B 0.9900 . ?
 C102 H10F 0.9900 . ?
 C102 H10G 0.9900 . ?
 C117 H11K 0.9900 . ?
 C117 H11L 0.9900 . ?

loop_
  _geom_angle_atom_site_label_1
  _geom_angle_atom_site_label_2
  _geom_angle_atom_site_label_3
  _geom_angle
  _geom_angle_site_symmetry_1
  _geom_angle_site_symmetry_3
  _geom_angle_publ_flag
 O5 Na1 N1 110.90(14) . . ?
 O5 Na1 N4 67.69(13) . . ?
 O7 Na1 O5 81.52(14) . . ?
 O7 Na1 O3 109.28(13) . . ?
 O7 Na1 O1 67.02(13) . . ?
 O7 Na1 O11 173.53(17) . . ?
 O7 Na1 O4 107.62(16) . . ?
 O7 Na1 N1 68.64(14) . . ?
 O7 Na1 N4 111.54(16) . . ?
 O3 Na1 O5 65.83(14) . . ?
 O3 Na1 N1 68.08(15) . . ?
 O3 Na1 N4 110.50(17) . . ?
 O1 Na1 O5 110.01(14) . . ?
 O1 Na1 O3 175.16(15) . . ?
 O1 Na1 O4 80.35(15) . . ?
 O1 Na1 N1 112.32(17) . . ?
 O1 Na1 N4 69.02(15) . . ?
 O11 Na1 O5 104.84(16) . . ?
 O11 Na1 O3 74.95(14) . . ?
 O11 Na1 O1 109.02(14) . . ?
 O11 Na1 O4 66.23(15) . . ?
 O11 Na1 N1 109.47(16) . . ?
 O11 Na1 N4 70.53(15) . . ?
 O4 Na1 O5 168.59(19) . . ?
 O4 Na1 O3 104.02(16) . . ?
 O4 Na1 N1 67.69(13) . . ?
 O4 Na1 N4 113.55(14) . . ?
 N4 Na1 N1 178.43(18) . . ?
 C13 O5 Na1 113.9(3) . . ?
 C13 O5 C82 113.7(4) . . ?
 C82 O5 Na1 110.6(3) . . ?
 C31 O7 Na1 112.9(3) . . ?
 C18 O7 Na1 113.9(3) . . ?
 C18 O7 C31 112.8(4) . . ?
 C142 O3 Na1 112.5(3) . . ?
 C94 O3 Na1 112.4(4) . . ?
 C94 O3 C142 113.3(4) . . ?
 C134 O1 Na1 113.4(3) . . ?
 C134 O1 C60 112.7(4) . . ?
 C60 O1 Na1 112.7(3) . . ?
 C151 C133 C139 120.2(3) . . ?
 C151 C133 C162 120.0(3) . . ?
 C162 C133 C139 119.7(3) . . ?
 C153 C78 C162 120.7(3) . . ?
 C153 C78 C168 119.0(3) . . ?
 C168 C78 C162 120.3(3) . . ?
 C103 C137 C61 119.8(3) . . ?
 C36 C137 C103 119.3(3) . . ?
 C36 C137 C61 120.8(3) . . ?
 C143 C122 C35 121.5(3) . . ?
 C143 C122 C124 118.8(3) . . ?
 C124 C122 C35 119.6(3) . . ?
 C145 C139 C133 119.7(3) . . ?
 C154 C139 C133 120.8(3) . . ?
 C154 C139 C145 119.5(3) . . ?
 C150 C140 C125 117.7(3) . . ?
 C150 C140 C130 121.8(3) . . ?
 C125 C140 C130 120.1(3) . . ?
 C128 C35 C122 119.9(3) . . ?
 C151 C35 C122 120.2(3) . . ?
 C151 C35 C128 119.7(3) . . ?
 C122 C143 C62 118.1(3) . . ?
 C165 C143 C122 120.1(3) . . ?
 C165 C143 C62 121.7(3) . . ?
 C139 C145 C91 120.2(3) . . ?
 C150 C145 C139 118.5(3) . . ?
 C150 C145 C91 121.2(3) . . ?
 C34 C66 C161 118.2(3) . . ?
 C34 C66 C124 119.4(3) . . ?
 C161 C66 C124 122.2(3) . . ?
 C109 C148 C182 112.2(3) . . ?
 C109 C148 C184 109.1(3) . . ?
 C109 C148 C186 110.2(3) . . ?
 C182 C148 C184 108.2(3) . . ?
 C182 C148 C186 107.2(3) . . ?
 C186 C148 C184 109.9(3) . . ?
 C61 C149 C128 120.8(3) . . ?
 C62 C149 C128 120.6(3) . . ?
 C62 C149 C61 118.6(3) . . ?
 C66 C34 C91 121.2(3) . . ?
 C66 C34 C151 119.6(3) . . ?
 C91 C34 C151 119.2(3) . . ?
 C34 C91 C145 120.1(3) . . ?
 C181 C91 C145 121.8(3) . . ?
 C181 C91 C34 118.1(3) . . ?
 C137 C103 C120 120.3(3) . . ?
 C126 C103 C137 119.3(3) . . ?
 C126 C103 C120 120.3(3) . . ?
 C35 C128 C149 119.7(3) . . ?
 C120 C128 C35 120.1(3) . . ?
 C120 C128 C149 120.2(3) . . ?
 C140 C150 C145 122.9(3) . . ?
 C140 C150 H150 118.6 . . ?
 C145 C150 H150 118.6 . . ?
 C133 C151 C35 120.0(3) . . ?
 C133 C151 C34 120.4(3) . . ?
 C35 C151 C34 119.6(3) . . ?
 C128 C120 C103 120.0(3) . . ?
 C128 C120 C162 119.9(3) . . ?
 C162 C120 C103 120.0(3) . . ?
 C101 C152 C129 117.7(3) . . ?
 C101 C152 C173 122.1(4) . . ?
 C101 C152 C7 119.7(6) . . ?
 C129 C152 C173 120.1(4) . . ?
 C129 C152 C7 122.2(6) . . ?
 C78 C153 C154 119.3(3) . . ?
 C70 C153 C78 119.4(3) . . ?
 C70 C153 C154 121.3(3) . . ?
 C139 C154 C153 119.6(3) . . ?
 C139 C154 C125 119.7(3) . . ?
 C125 C154 C153 120.5(3) . . ?
 C157 C155 C160 120.0(3) . . ?
 C157 C155 C108 120.6(3) . . ?
 C160 C155 C108 119.5(3) . . ?
 C153 C70 H70 118.8 . . ?
 C159 C70 C153 122.4(3) . . ?
 C159 C70 H70 118.8 . . ?
 C140 C125 C154 121.6(3) . . ?
 C140 C125 H125 119.2 . . ?
 C154 C125 H125 119.2 . . ?
 C163 C54 C164 120.1(3) . . ?
 C163 C54 C98 120.6(3) . . ?
 C164 C54 C98 119.2(3) . . ?
 C149 C61 C137 118.8(3) . . ?
 C129 C61 C137 121.7(3) . . ?
 C129 C61 C149 119.5(3) . . ?
 C165 C109 C148 119.4(3) . . ?
 C45 C109 C148 122.7(3) . . ?
 C45 C109 C165 117.9(3) . . ?
 C105 C47 C158 122.7(5) . . ?
 C105 C47 C65 117.1(3) . . ?
 C105 C47 C68 122.7(7) . . ?
 C65 C47 C158 119.7(5) . . ?
 C65 C47 C68 120.1(7) . . ?
 C149 C62 C143 119.9(3) . . ?
 C101 C62 C143 120.6(3) . . ?
 C101 C62 C149 119.4(3) . . ?
 C131 C115 C166 121.6(3) . . ?
 C131 C115 C116 119.6(3) . . ?
 C116 C115 C166 118.8(3) . . ?
 C156 C123 H123 118.8 . . ?
 C156 C123 C126 122.3(3) . . ?
 C126 C123 H123 118.8 . . ?
 C123 C156 C36 118.1(3) . . ?
 C123 C156 C106 122.4(4) . . ?
 C123 C156 C136 122.0(7) . . ?
 C36 C156 C106 119.0(4) . . ?
 C36 C156 C136 118.7(7) . . ?
 C155 C157 C164 120.7(3) . . ?
 C155 C157 C53 119.9(3) . . ?
 C164 C157 C53 119.5(3) . . ?
 C47 C158 C8 109.3(7) . . ?
 C40 C158 C47 109.5(9) . . ?
 C40 C158 C8 109.8(9) . . ?
 C55 C158 C47 112.3(7) . . ?
 C55 C158 C8 109.2(7) . . ?
 C55 C158 C40 106.7(8) . . ?
 C70 C159 C176 121.9(3) . . ?
 C99 C159 C70 117.5(3) . . ?
 C99 C159 C176 120.5(3) . . ?
 C155 C160 C46 119.5(3) . . ?
 C163 C160 C155 119.6(3) . . ?
 C163 C160 C46 120.9(3) . . ?
 C172 C161 C66 116.6(3) . . ?
 C178 C161 C66 134.8(3) . . ?
 C178 C161 C172 108.6(3) . . ?
 C118 C67 C163 119.6(3) . . ?
 C127 C67 C163 120.6(3) . . ?
 C127 C67 C118 119.8(3) . . ?
 C43 O11 Na1 113.4(4) . . ?
 C43 O11 C95 111.1(4) . . ?
 C95 O11 Na1 110.9(3) . . ?
 C133 C162 C78 119.7(3) . . ?
 C120 C162 C133 120.1(3) . . ?
 C120 C162 C78 120.2(3) . . ?
 C54 C163 C160 120.4(3) . . ?
 C54 C163 C67 120.3(3) . . ?
 C160 C163 C67 119.2(3) . . ?
 C115 C131 H131 119.0 . . ?
 C115 C131 C175 122.0(3) . . ?
 C175 C131 H131 119.0 . . ?
 C54 C164 C116 120.2(3) . . ?
 C157 C164 C54 119.2(3) . . ?
 C157 C164 C116 120.7(3) . . ?
 C143 C165 C109 121.9(3) . . ?
 C143 C165 H165 119.1 . . ?
 C109 C165 H165 119.1 . . ?
 C98 C166 C115 119.4(3) . . ?
 C65 C166 C115 120.9(3) . . ?
 C65 C166 C98 119.6(3) . . ?
 C118 C167 H167 119.0 . . ?
 C121 C167 H167 119.0 . . ?
 C121 C167 C118 122.0(3) . . ?
 C78 C168 C126 119.1(3) . . ?
 C99 C168 C78 118.5(3) . . ?
 C99 C168 C126 122.4(3) . . ?
 C114 C90 C178 121.3(3) . . ?
 C170 C90 C114 117.6(3) . . ?
 C170 C90 C178 121.1(3) . . ?
 C119 C108 C155 120.0(3) . . ?
 C41 C108 C155 121.1(3) . . ?
 C41 C108 C119 118.9(3) . . ?
 C90 C114 C175 121.2(3) . . ?
 C189 C114 C90 118.8(3) . . ?
 C189 C114 C175 119.9(3) . . ?
 C109 C45 H45 118.8 . . ?
 C109 C45 C124 122.3(3) . . ?
 C124 C45 H45 118.8 . . ?
 C67 C118 C63 119.9(3) . . ?
 C167 C118 C67 118.5(3) . . ?
 C167 C118 C63 121.6(3) . . ?
 C115 C116 C164 121.1(3) . . ?
 C115 C116 C177 118.6(3) . . ?
 C177 C116 C164 120.3(3) . . ?
 C144 O4 Na1 114.2(3) . . ?
 C25 O4 Na1 114.9(3) . . ?
 C25 O4 C144 113.7(4) . . ?
 C100 C46 C160 120.2(3) . . ?
 C185 C46 C160 121.6(3) . . ?
 C185 C46 C100 118.2(3) . . ?
 C104 C53 C157 120.1(3) . . ?
 C104 C53 C171 119.9(3) . . ?
 C171 C53 C157 120.0(3) . . ?
 C137 C36 H36 119.0 . . ?
 C156 C36 C137 122.1(3) . . ?
 C156 C36 H36 119.0 . . ?
 C103 C126 C168 120.1(3) . . ?
 C123 C126 C103 118.8(3) . . ?
 C123 C126 C168 121.0(3) . . ?
 C159 C99 C168 123.1(3) . . ?
 C159 C99 H99 118.4 . . ?
 C168 C99 H99 118.4 . . ?
 C166 C98 C54 121.2(3) . . ?
 C166 C98 C63 118.7(3) . . ?
 C63 C98 C54 120.0(3) . . ?
 C67 C127 C100 120.4(3) . . ?
 C67 C127 C183 118.9(3) . . ?
 C183 C127 C100 120.7(3) . . ?
 C46 C100 C127 118.7(3) . . ?
 C188 C100 C46 119.1(3) . . ?
 C188 C100 C127 122.1(3) . . ?
 C152 C101 C62 122.3(3) . . ?
 C152 C101 H101 118.8 . . ?
 C62 C101 H101 118.8 . . ?
 C152 C129 H129 118.8 . . ?
 C61 C129 C152 122.3(3) . . ?
 C61 C129 H129 118.8 . . ?
 C53 C104 C177 120.7(3) . . ?
 C53 C104 C135 119.1(3) . . ?
 C135 C104 C177 120.2(3) . . ?
 C122 C124 C66 119.9(3) . . ?
 C45 C124 C122 118.6(3) . . ?
 C45 C124 C66 121.2(3) . . ?
 C170 C169 H169 120.3 . . ?
 C88 C169 H169 120.3 . . ?
 C88 C169 C170 119.5(3) . . ?
 C90 C170 C169 122.3(3) . . ?
 C90 C170 H170 118.9 . . ?
 C169 C170 H170 118.9 . . ?
 C53 C171 C119 120.1(3) . . ?
 C14 C171 C53 118.5(3) . . ?
 C14 C171 C119 121.4(3) . . ?
 C161 C172 C174 107.8(3) . . ?
 C181 C172 C161 121.9(3) . . ?
 C181 C172 C174 129.6(3) . . ?
 C152 C173 C44 113.1(6) . . ?
 C146 C173 C152 107.0(7) . . ?
 C146 C173 C44 108.7(9) . . ?
 C146 C173 C20 109.1(7) . . ?
 C20 C173 C152 112.7(7) . . ?
 C20 C173 C44 106.1(9) . . ?
 C47 C105 H105 118.5 . . ?
 C47 C105 C63 123.0(3) . . ?
 C63 C105 H105 118.5 . . ?
 C64 C174 C172 131.8(3) . . ?
 C64 C174 C180 121.5(3) . . ?
 C180 C174 C172 106.8(3) . . ?
 C98 C63 C118 119.6(3) . . ?
 C105 C63 C118 121.4(3) . . ?
 C105 C63 C98 118.7(3) . . ?
 C108 C119 C171 119.4(3) . . ?
 C22 C119 C108 118.4(3) . . ?
 C22 C119 C171 122.1(3) . . ?
 C174 C64 H64 120.2 . . ?
 C11 C64 C174 119.6(3) . . ?
 C11 C64 H64 120.2 . . ?
 C47 C65 H65 118.7 . . ?
 C166 C65 C47 122.6(3) . . ?
 C166 C65 H65 118.7 . . ?
 C167 C121 C92 119.6(3) . . ?
 C183 C121 C167 118.5(3) . . ?
 C183 C121 C92 121.9(3) . . ?
 C131 C175 C114 122.1(3) . . ?
 C131 C175 C179 117.5(3) . . ?
 C179 C175 C114 120.3(3) . . ?
 C159 C176 C73 110.9(3) . . ?
 C50 C176 C159 112.0(3) . . ?
 C50 C176 C73 108.9(3) . . ?
 C50 C176 C39 108.6(3) . . ?
 C39 C176 C159 108.4(3) . . ?
 C39 C176 C73 107.9(3) . . ?
 C116 C177 C104 118.9(3) . . ?
 C179 C177 C116 119.3(3) . . ?
 C179 C177 C104 121.8(3) . . ?
 C161 C178 C90 126.9(3) . . ?
 C161 C178 C180 107.4(3) . . ?
 C180 C178 C90 123.8(3) . . ?
 C140 C130 C77 106.7(3) . . ?
 C19 C130 C140 111.1(3) . . ?
 C19 C130 C77 109.1(3) . . ?
 C141 C130 C140 111.7(3) . . ?
 C141 C130 C19 109.2(3) . . ?
 C141 C130 C77 109.1(3) . . ?
 C175 C179 H179 118.7 . . ?
 C177 C179 C175 122.6(3) . . ?
 C177 C179 H179 118.7 . . ?
 C174 C180 C178 108.5(3) . . ?
 C132 C180 C174 118.1(3) . . ?
 C132 C180 C178 133.4(3) . . ?
 C91 C181 H181 119.9 . . ?
 C172 C181 C91 120.3(3) . . ?
 C172 C181 H181 119.9 . . ?
 C148 C182 H18A 109.5 . . ?
 C148 C182 H18B 109.5 . . ?
 C148 C182 H18C 109.5 . . ?
 H18A C182 H18B 109.5 . . ?
 H18A C182 H18C 109.5 . . ?
 H18B C182 H18C 109.5 . . ?
 C127 C183 H183 118.9 . . ?
 C121 C183 C127 122.2(3) . . ?
 C121 C183 H183 118.9 . . ?
 C148 C184 H18D 109.5 . . ?
 C148 C184 H18E 109.5 . . ?
 C148 C184 H18F 109.5 . . ?
 H18D C184 H18E 109.5 . . ?
 H18D C184 H18F 109.5 . . ?
 H18E C184 H18F 109.5 . . ?
 C46 C185 C41 118.7(3) . . ?
 C28 C185 C46 119.8(3) . . ?
 C28 C185 C41 121.5(3) . . ?
 C180 C132 H132 120.6 . . ?
 C81 C132 C180 118.7(3) . . ?
 C81 C132 H132 120.6 . . ?
 C148 C186 H18G 109.5 . . ?
 C148 C186 H18H 109.5 . . ?
 C148 C186 H18I 109.5 . . ?
 H18G C186 H18H 109.5 . . ?
 H18G C186 H18I 109.5 . . ?
 H18H C186 H18I 109.5 . . ?
 C14 C187 C135 118.4(3) . . ?
 C14 C187 C6 119.9(3) . . ?
 C135 C187 C6 121.6(3) . . ?
 C100 C188 H188 118.5 . . ?
 C17 C188 C100 123.0(3) . . ?
 C17 C188 H188 118.5 . . ?
 C83 N1 Na1 107.4(3) . . ?
 C83 N1 C12 108.4(4) . . ?
 C23 N1 Na1 107.6(3) . . ?
 C23 N1 C83 111.6(4) . . ?
 C23 N1 C12 112.2(5) . . ?
 C12 N1 Na1 109.5(3) . . ?
 C114 C189 H189 119.0 . . ?
 C88 C189 C114 121.9(3) . . ?
 C88 C189 H189 119.0 . . ?
 C169 C88 H88 120.2 . . ?
 C189 C88 C169 119.7(3) . . ?
 C189 C88 H88 120.2 . . ?
 C171 C14 H14 118.7 . . ?
 C187 C14 C171 122.6(3) . . ?
 C187 C14 H14 118.7 . . ?
 C104 C135 H135 119.3 . . ?
 C187 C135 C104 121.4(3) . . ?
 C187 C135 H135 119.3 . . ?
 C108 C41 C185 119.6(3) . . ?
 C97 C41 C108 119.9(3) . . ?
 C97 C41 C185 120.5(3) . . ?
 C188 C17 C28 117.3(3) . . ?
 C188 C17 C32 123.5(3) . . ?
 C28 C17 C32 119.1(3) . . ?
 C41 C97 H97 119.0 . . ?
 C29 C97 C41 122.0(4) . . ?
 C29 C97 H97 119.0 . . ?
 C130 C19 H19A 109.5 . . ?
 C130 C19 H19B 109.5 . . ?
 C130 C19 H19C 109.5 . . ?
 H19A C19 H19B 109.5 . . ?
 H19A C19 H19C 109.5 . . ?
 H19B C19 H19C 109.5 . . ?
 C176 C50 H50A 109.5 . . ?
 C176 C50 H50B 109.5 . . ?
 C176 C50 H50C 109.5 . . ?
 H50A C50 H50B 109.5 . . ?
 H50A C50 H50C 109.5 . . ?
 H50B C50 H50C 109.5 . . ?
 C64 C11 H11 120.2 . . ?
 C81 C11 C64 119.7(3) . . ?
 C81 C11 H11 120.2 . . ?
 C185 C28 C17 122.5(3) . . ?
 C185 C28 H28 118.7 . . ?
 C17 C28 H28 118.7 . . ?
 C130 C141 H14A 109.5 . . ?
 C130 C141 H14B 109.5 . . ?
 C130 C141 H14C 109.5 . . ?
 H14A C141 H14B 109.5 . . ?
 H14A C141 H14C 109.5 . . ?
 H14B C141 H14C 109.5 . . ?
 C51 N4 Na1 107.4(3) . . ?
 C9 N4 Na1 109.2(3) . . ?
 C9 N4 C51 112.9(4) . . ?
 C9 N4 C93 107.3(5) . . ?
 C93 N4 Na1 107.2(3) . . ?
 C93 N4 C51 112.7(4) . . ?
 C138 C92 C121 109.3(3) . . ?
 C138 C92 C74 109.4(3) . . ?
 C72 C92 C121 112.5(3) . . ?
 C72 C92 C138 108.1(3) . . ?
 C72 C92 C74 109.1(3) . . ?
 C74 C92 C121 108.4(3) . . ?
 C132 C81 H81 118.9 . . ?
 C11 C81 C132 122.2(3) . . ?
 C11 C81 H81 118.9 . . ?
 C176 C73 H73A 109.5 . . ?
 C176 C73 H73B 109.5 . . ?
 C176 C73 H73C 109.5 . . ?
 H73A C73 H73B 109.5 . . ?
 H73A C73 H73C 109.5 . . ?
 H73B C73 H73C 109.5 . . ?
 C187 C6 C111 108.1(3) . . ?
 C21 C6 C187 112.5(3) . . ?
 C21 C6 C111 108.7(3) . . ?
 C107 C6 C187 109.9(3) . . ?
 C107 C6 C21 108.7(3) . . ?
 C107 C6 C111 108.8(4) . . ?
 C86 C106 C156 113.5(7) . . ?
 C86 C106 C89 108.8(7) . . ?
 C33 C106 C156 111.6(6) . . ?
 C33 C106 C86 106.7(6) . . ?
 C33 C106 C89 109.9(7) . . ?
 C89 C106 C156 106.3(5) . . ?
 C97 C29 C26 121.7(4) . . ?
 C22 C29 C97 117.6(3) . . ?
 C22 C29 C26 120.8(3) . . ?
 C130 C77 H77A 109.5 . . ?
 C130 C77 H77B 109.5 . . ?
 C130 C77 H77C 109.5 . . ?
 H77A C77 H77B 109.5 . . ?
 H77A C77 H77C 109.5 . . ?
 H77B C77 H77C 109.5 . . ?
 C92 C138 H13A 109.5 . . ?
 C92 C138 H13B 109.5 . . ?
 C92 C138 H13C 109.5 . . ?
 H13A C138 H13B 109.5 . . ?
 H13A C138 H13C 109.5 . . ?
 H13B C138 H13C 109.5 . . ?
 C17 C32 C79 110.6(3) . . ?
 C17 C32 C38 112.1(3) . . ?
 C79 C32 C38 106.5(4) . . ?
 C15 C32 C17 110.6(3) . . ?
 C15 C32 C79 108.9(3) . . ?
 C15 C32 C38 108.0(4) . . ?
 C176 C39 H39A 109.5 . . ?
 C176 C39 H39B 109.5 . . ?
 C176 C39 H39C 109.5 . . ?
 H39A C39 H39B 109.5 . . ?
 H39A C39 H39C 109.5 . . ?
 H39B C39 H39C 109.5 . . ?
 C6 C21 H21A 109.5 . . ?
 C6 C21 H21B 109.5 . . ?
 C6 C21 H21C 109.5 . . ?
 H21A C21 H21B 109.5 . . ?
 H21A C21 H21C 109.5 . . ?
 H21B C21 H21C 109.5 . . ?
 C158 C8 H8A 109.5 . . ?
 C158 C8 H8B 109.5 . . ?
 C158 C8 H8C 109.5 . . ?
 H8A C8 H8B 109.5 . . ?
 H8A C8 H8C 109.5 . . ?
 H8B C8 H8C 109.5 . . ?
 C119 C22 H22 118.4 . . ?
 C29 C22 C119 123.3(3) . . ?
 C29 C22 H22 118.4 . . ?
 C106 C86 H86A 109.5 . . ?
 C106 C86 H86B 109.5 . . ?
 C106 C86 H86C 109.5 . . ?
 H86A C86 H86B 109.5 . . ?
 H86A C86 H86C 109.5 . . ?
 H86B C86 H86C 109.5 . . ?
 C32 C79 H79A 109.5 . . ?
 C32 C79 H79B 109.5 . . ?
 C32 C79 H79C 109.5 . . ?
 H79A C79 H79B 109.5 . . ?
 H79A C79 H79C 109.5 . . ?
 H79B C79 H79C 109.5 . . ?
 O3 C142 H14J 109.9 . . ?
 O3 C142 H14K 109.9 . . ?
 O3 C142 C13 109.1(4) . . ?
 H14J C142 H14K 108.3 . . ?
 C13 C142 H14J 109.9 . . ?
 C13 C142 H14K 109.9 . . ?
 C6 C107 H10A 109.5 . . ?
 C6 C107 H10B 109.5 . . ?
 C6 C107 H10C 109.5 . . ?
 H10A C107 H10B 109.5 . . ?
 H10A C107 H10C 109.5 . . ?
 H10B C107 H10C 109.5 . . ?
 C29 C26 C48 104.9(10) . . ?
 C85 C26 C29 108.1(4) . . ?
 C85 C26 C3 108.2(5) . . ?
 C3 C26 C29 109.9(4) . . ?
 C80 C26 C29 113.2(4) . . ?
 C80 C26 C85 108.7(6) . . ?
 C80 C26 C3 108.8(6) . . ?
 C30 C26 C29 109.5(11) . . ?
 C30 C26 C48 106.8(16) . . ?
 C30 C26 C24 115.6(16) . . ?
 C24 C26 C29 112.5(10) . . ?
 C24 C26 C48 106.8(15) . . ?
 C6 C111 H11A 109.5 . . ?
 C6 C111 H11B 109.5 . . ?
 C6 C111 H11C 109.5 . . ?
 H11A C111 H11B 109.5 . . ?
 H11A C111 H11C 109.5 . . ?
 H11B C111 H11C 109.5 . . ?
 C32 C15 H15A 109.5 . . ?
 C32 C15 H15B 109.5 . . ?
 C32 C15 H15C 109.5 . . ?
 H15A C15 H15B 109.5 . . ?
 H15A C15 H15C 109.5 . . ?
 H15B C15 H15C 109.5 . . ?
 C32 C38 H38A 109.5 . . ?
 C32 C38 H38B 109.5 . . ?
 C32 C38 H38C 109.5 . . ?
 H38A C38 H38B 109.5 . . ?
 H38A C38 H38C 109.5 . . ?
 H38B C38 H38C 109.5 . . ?
 C92 C72 H72A 109.5 . . ?
 C92 C72 H72B 109.5 . . ?
 C92 C72 H72C 109.5 . . ?
 H72A C72 H72B 109.5 . . ?
 H72A C72 H72C 109.5 . . ?
 H72B C72 H72C 109.5 . . ?
 C158 C40 H40A 109.5 . . ?
 C158 C40 H40B 109.5 . . ?
 C158 C40 H40C 109.5 . . ?
 H40A C40 H40B 109.5 . . ?
 H40A C40 H40C 109.5 . . ?
 H40B C40 H40C 109.5 . . ?
 O1 C134 H13D 110.5 . . ?
 O1 C134 H13E 110.5 . . ?
 O1 C134 C18 106.0(4) . . ?
 H13D C134 H13E 108.7 . . ?
 C18 C134 H13D 110.5 . . ?
 C18 C134 H13E 110.5 . . ?
 C92 C74 H74A 109.5 . . ?
 C92 C74 H74B 109.5 . . ?
 C92 C74 H74C 109.5 . . ?
 H74A C74 H74B 109.5 . . ?
 H74A C74 H74C 109.5 . . ?
 H74B C74 H74C 109.5 . . ?
 O7 C31 H31A 109.2 . . ?
 O7 C31 H31B 109.2 . . ?
 O7 C31 C23 112.0(4) . . ?
 H31A C31 H31B 107.9 . . ?
 C23 C31 H31A 109.2 . . ?
 C23 C31 H31B 109.2 . . ?
 O7 C18 C134 107.2(5) . . ?
 O7 C18 H18J 110.3 . . ?
 O7 C18 H18K 110.3 . . ?
 C134 C18 H18J 110.3 . . ?
 C134 C18 H18K 110.3 . . ?
 H18J C18 H18K 108.5 . . ?
 O5 C13 C142 107.2(5) . . ?
 O5 C13 H13F 110.3 . . ?
 O5 C13 H13G 110.3 . . ?
 C142 C13 H13F 110.3 . . ?
 C142 C13 H13G 110.3 . . ?
 H13F C13 H13G 108.5 . . ?
 O1 C60 H60A 109.3 . . ?
 O1 C60 H60B 109.3 . . ?
 O1 C60 C51 111.7(4) . . ?
 H60A C60 H60B 107.9 . . ?
 C51 C60 H60A 109.3 . . ?
 C51 C60 H60B 109.3 . . ?
 O11 C43 H43A 110.0 . . ?
 O11 C43 H43B 110.0 . . ?
 O11 C43 C144 108.5(5) . . ?
 H43A C43 H43B 108.4 . . ?
 C144 C43 H43A 110.0 . . ?
 C144 C43 H43B 110.0 . . ?
 N4 C51 C60 112.2(4) . . ?
 N4 C51 H51A 109.2 . . ?
 N4 C51 H51B 109.2 . . ?
 C60 C51 H51A 109.2 . . ?
 C60 C51 H51B 109.2 . . ?
 H51A C51 H51B 107.9 . . ?
 O4 C144 C43 108.4(4) . . ?
 O4 C144 H14L 110.0 . . ?
 O4 C144 H14M 110.0 . . ?
 C43 C144 H14L 110.0 . . ?
 C43 C144 H14M 110.0 . . ?
 H14L C144 H14M 108.4 . . ?
 N1 C83 H83A 109.0 . . ?
 N1 C83 H83B 109.0 . . ?
 N1 C83 C94 113.1(4) . . ?
 H83A C83 H83B 107.8 . . ?
 C94 C83 H83A 109.0 . . ?
 C94 C83 H83B 109.0 . . ?
 O5 C82 H82A 108.8 . . ?
 O5 C82 H82B 108.8 . . ?
 O5 C82 C9 113.8(5) . . ?
 H82A C82 H82B 107.7 . . ?
 C9 C82 H82A 108.8 . . ?
 C9 C82 H82B 108.8 . . ?
 N1 C23 C31 112.3(5) . . ?
 N1 C23 H23A 109.2 . . ?
 N1 C23 H23B 109.2 . . ?
 C31 C23 H23A 109.2 . . ?
 C31 C23 H23B 109.2 . . ?
 H23A C23 H23B 107.9 . . ?
 N4 C9 C82 112.6(5) . . ?
 N4 C9 H9A 109.1 . . ?
 N4 C9 H9B 109.1 . . ?
 C82 C9 H9A 109.1 . . ?
 C82 C9 H9B 109.1 . . ?
 H9A C9 H9B 107.8 . . ?
 C158 C55 H55A 109.5 . . ?
 C158 C55 H55B 109.5 . . ?
 C158 C55 H55C 109.5 . . ?
 H55A C55 H55B 109.5 . . ?
 H55A C55 H55C 109.5 . . ?
 H55B C55 H55C 109.5 . . ?
 O3 C94 C83 112.2(4) . . ?
 O3 C94 H94A 109.2 . . ?
 O3 C94 H94B 109.2 . . ?
 C83 C94 H94A 109.2 . . ?
 C83 C94 H94B 109.2 . . ?
 H94A C94 H94B 107.9 . . ?
 N4 C93 H93A 109.2 . . ?
 N4 C93 H93B 109.2 . . ?
 N4 C93 C95 112.2(4) . . ?
 H93A C93 H93B 107.9 . . ?
 C95 C93 H93A 109.2 . . ?
 C95 C93 H93B 109.2 . . ?
 N1 C12 H12A 109.5 . . ?
 N1 C12 H12B 109.5 . . ?
 N1 C12 C25 110.7(4) . . ?
 H12A C12 H12B 108.1 . . ?
 C25 C12 H12A 109.5 . . ?
 C25 C12 H12B 109.5 . . ?
 C106 C33 H33A 109.5 . . ?
 C106 C33 H33B 109.5 . . ?
 C106 C33 H33C 109.5 . . ?
 H33A C33 H33B 109.5 . . ?
 H33A C33 H33C 109.5 . . ?
 H33B C33 H33C 109.5 . . ?
 O4 C25 C12 112.8(5) . . ?
 O4 C25 H25A 109.0 . . ?
 O4 C25 H25B 109.0 . . ?
 C12 C25 H25A 109.0 . . ?
 C12 C25 H25B 109.0 . . ?
 H25A C25 H25B 107.8 . . ?
 C26 C85 H85A 109.5 . . ?
 C26 C85 H85B 109.5 . . ?
 C26 C85 H85C 109.5 . . ?
 H85A C85 H85B 109.5 . . ?
 H85A C85 H85C 109.5 . . ?
 H85B C85 H85C 109.5 . . ?
 C26 C3 H3A 109.5 . . ?
 C26 C3 H3B 109.5 . . ?
 C26 C3 H3C 109.5 . . ?
 H3A C3 H3B 109.5 . . ?
 H3A C3 H3C 109.5 . . ?
 H3B C3 H3C 109.5 . . ?
 C106 C89 H89A 109.5 . . ?
 C106 C89 H89B 109.5 . . ?
 C106 C89 H89C 109.5 . . ?
 H89A C89 H89B 109.5 . . ?
 H89A C89 H89C 109.5 . . ?
 H89B C89 H89C 109.5 . . ?
 O11 C95 C93 113.4(5) . . ?
 O11 C95 H95A 108.9 . . ?
 O11 C95 H95B 108.9 . . ?
 C93 C95 H95A 108.9 . . ?
 C93 C95 H95B 108.9 . . ?
 H95A C95 H95B 107.7 . . ?
 C173 C44 H44A 109.5 . . ?
 C173 C44 H44B 109.5 . . ?
 C173 C44 H44C 109.5 . . ?
 H44A C44 H44B 109.5 . . ?
 H44A C44 H44C 109.5 . . ?
 H44B C44 H44C 109.5 . . ?
 C173 C146 H14D 109.5 . . ?
 C173 C146 H14E 109.5 . . ?
 C173 C146 H14F 109.5 . . ?
 H14D C146 H14E 109.5 . . ?
 H14D C146 H14F 109.5 . . ?
 H14E C146 H14F 109.5 . . ?
 C26 C80 H80A 109.5 . . ?
 C26 C80 H80B 109.5 . . ?
 C26 C80 H80C 109.5 . . ?
 H80A C80 H80B 109.5 . . ?
 H80A C80 H80C 109.5 . . ?
 H80B C80 H80C 109.5 . . ?
 C173 C20 H20A 109.5 . . ?
 C173 C20 H20B 109.5 . . ?
 C173 C20 H20C 109.5 . . ?
 H20A C20 H20B 109.5 . . ?
 H20A C20 H20C 109.5 . . ?
 H20B C20 H20C 109.5 . . ?
 H11D C110 H11E 109.5 . . ?
 H11D C110 H11F 109.5 . . ?
 H11E C110 H11F 109.5 . . ?
 C7 C110 H11D 109.5 . . ?
 C7 C110 H11E 109.5 . . ?
 C7 C110 H11F 109.5 . . ?
 C152 C7 C110 104.5(9) . . ?
 C58 C7 C152 112.7(9) . . ?
 C58 C7 C110 109.8(10) . . ?
 C58 C7 C96 109.7(10) . . ?
 C96 C7 C152 111.5(8) . . ?
 C96 C7 C110 108.5(11) . . ?
 C7 C58 H58A 109.5 . . ?
 C7 C58 H58B 109.5 . . ?
 C7 C58 H58C 109.5 . . ?
 H58A C58 H58B 109.5 . . ?
 H58A C58 H58C 109.5 . . ?
 H58B C58 H58C 109.5 . . ?
 C7 C96 H96A 109.5 . . ?
 C7 C96 H96B 109.5 . . ?
 C7 C96 H96C 109.5 . . ?
 H96A C96 H96B 109.5 . . ?
 H96A C96 H96C 109.5 . . ?
 H96B C96 H96C 109.5 . . ?
 H37A C37 H37B 109.5 . . ?
 H37A C37 H37C 109.5 . . ?
 H37B C37 H37C 109.5 . . ?
 C136 C37 H37A 109.5 . . ?
 C136 C37 H37B 109.5 . . ?
 C136 C37 H37C 109.5 . . ?
 C37 C136 C156 111.3(11) . . ?
 C71 C136 C156 107.3(12) . . ?
 C71 C136 C37 109.2(14) . . ?
 C71 C136 C4 109.4(15) . . ?
 C4 C136 C156 111.2(14) . . ?
 C4 C136 C37 108.6(14) . . ?
 C136 C71 H71A 109.5 . . ?
 C136 C71 H71B 109.5 . . ?
 C136 C71 H71C 109.5 . . ?
 H71A C71 H71B 109.5 . . ?
 H71A C71 H71C 109.5 . . ?
 H71B C71 H71C 109.5 . . ?
 C136 C4 H4A 109.5 . . ?
 C136 C4 H4B 109.5 . . ?
 C136 C4 H4C 109.5 . . ?
 H4A C4 H4B 109.5 . . ?
 H4A C4 H4C 109.5 . . ?
 H4B C4 H4C 109.5 . . ?
 C26 C30 H30A 109.5 . . ?
 C26 C30 H30B 109.5 . . ?
 C26 C30 H30C 109.5 . . ?
 H30A C30 H30B 109.5 . . ?
 H30A C30 H30C 109.5 . . ?
 H30B C30 H30C 109.5 . . ?
 C26 C48 H48A 109.5 . . ?
 C26 C48 H48B 109.5 . . ?
 C26 C48 H48C 109.5 . . ?
 H48A C48 H48B 109.5 . . ?
 H48A C48 H48C 109.5 . . ?
 H48B C48 H48C 109.5 . . ?
 C26 C24 H24A 109.5 . . ?
 C26 C24 H24B 109.5 . . ?
 C26 C24 H24C 109.5 . . ?
 H24A C24 H24B 109.5 . . ?
 H24A C24 H24C 109.5 . . ?
 H24B C24 H24C 109.5 . . ?
 H87A C87 H87B 109.5 . . ?
 H87A C87 H87C 109.5 . . ?
 H87B C87 H87C 109.5 . . ?
 C68 C87 H87A 109.5 . . ?
 C68 C87 H87B 109.5 . . ?
 C68 C87 H87C 109.5 . . ?
 C47 C68 C87 106.5(13) . . ?
 C147 C68 C47 112.2(13) . . ?
 C147 C68 C87 109.1(14) . . ?
 C147 C68 C42 105.3(13) . . ?
 C42 C68 C47 111.5(12) . . ?
 C42 C68 C87 112.3(13) . . ?
 C68 C147 H14G 109.5 . . ?
 C68 C147 H14H 109.5 . . ?
 C68 C147 H14I 109.5 . . ?
 H14G C147 H14H 109.5 . . ?
 H14G C147 H14I 109.5 . . ?
 H14H C147 H14I 109.5 . . ?
 C68 C42 H42A 109.5 . . ?
 C68 C42 H42B 109.5 . . ?
 C68 C42 H42C 109.5 . . ?
 H42A C42 H42B 109.5 . . ?
 H42A C42 H42C 109.5 . . ?
 H42B C42 H42C 109.5 . . ?
 H69A C69 H69B 108.2 . . ?
 O6 C69 H69A 109.8 . . ?
 O6 C69 H69B 109.8 . . ?
 O6 C69 C10 109(2) . . ?
 C10 C69 H69A 109.8 . . ?
 C10 C69 H69B 109.8 . . ?
 O2 Na2 O6 67.1(6) . . ?
 O2 Na2 O10 108.3(8) . . ?
 O2 Na2 O8 110.4(8) . . ?
 O2 Na2 O12 81.7(9) . . ?
 O2 Na2 N2 106.9(8) . . ?
 O2 Na2 N3 69.3(6) . . ?
 O9 Na2 O2 172.6(9) . . ?
 O9 Na2 O6 105.6(8) . . ?
 O9 Na2 O10 67.8(7) . . ?
 O9 Na2 O8 76.9(8) . . ?
 O9 Na2 O12 102.8(9) . . ?
 O9 Na2 N2 70.0(7) . . ?
 O9 Na2 N3 113.8(8) . . ?
 O6 Na2 O10 74.5(8) . . ?
 O6 Na2 O8 177.1(8) . . ?
 O6 Na2 O12 113.5(8) . . ?
 O6 Na2 N2 68.1(6) . . ?
 O6 Na2 N3 110.2(8) . . ?
 O10 Na2 O8 105.5(8) . . ?
 O10 Na2 O12 169.5(9) . . ?
 O10 Na2 N2 111.4(7) . . ?
 O10 Na2 N3 70.9(6) . . ?
 O8 Na2 O12 66.8(7) . . ?
 O8 Na2 N2 114.3(8) . . ?
 O8 Na2 N3 67.3(6) . . ?
 O12 Na2 N2 67.6(6) . . ?
 O12 Na2 N3 110.7(7) . . ?
 N3 Na2 N2 176.2(8) . . ?
 C16 O2 Na2 113.9(15) . . ?
 C10 O2 Na2 116.2(14) . . ?
 C10 O2 C16 111(2) . . ?
 C1 O9 Na2 116.8(15) . . ?
 C1 O9 C76 124(2) . . ?
 C76 O9 Na2 110.4(14) . . ?
 C69 O6 Na2 114.2(15) . . ?
 C69 O6 C113 114(2) . . ?
 C113 O6 Na2 111.1(15) . . ?
 C2 O10 Na2 115.0(15) . . ?
 C56 O10 Na2 109.5(14) . . ?
 C56 O10 C2 114(2) . . ?
 C27 O8 Na2 113.0(15) . . ?
 C27 O8 C112 114(2) . . ?
 C112 O8 Na2 114.5(15) . . ?
 C5 O12 Na2 113.1(17) . . ?
 C52 O12 Na2 111.0(15) . . ?
 C52 O12 C5 118(2) . . ?
 C75 N2 Na2 106.7(13) . . ?
 C57 N2 Na2 110.5(12) . . ?
 C57 N2 C75 107(2) . . ?
 C57 N2 C49 109(2) . . ?
 C49 N2 Na2 110.0(13) . . ?
 C49 N2 C75 114(2) . . ?
 C84 N3 Na2 108.7(13) . . ?
 C84 N3 C117 112(2) . . ?
 C102 N3 Na2 107.5(13) . . ?
 C102 N3 C84 107.9(19) . . ?
 C102 N3 C117 113(2) . . ?
 C117 N3 Na2 107.4(12) . . ?
 O2 C16 H16A 109.0 . . ?
 O2 C16 H16B 109.0 . . ?
 O2 C16 C102 113.1(19) . . ?
 H16A C16 H16B 107.8 . . ?
 C102 C16 H16A 109.0 . . ?
 C102 C16 H16B 109.0 . . ?
 C69 C10 H10D 109.5 . . ?
 C69 C10 H10E 109.5 . . ?
 O2 C10 C69 111(2) . . ?
 O2 C10 H10D 109.5 . . ?
 O2 C10 H10E 109.5 . . ?
 H10D C10 H10E 108.1 . . ?
 O9 C1 H1A 107.0 . . ?
 O9 C1 H1B 107.0 . . ?
 O9 C1 C2 121(2) . . ?
 H1A C1 H1B 106.7 . . ?
 C2 C1 H1A 107.0 . . ?
 C2 C1 H1B 107.0 . . ?
 O9 C76 H76A 107.7 . . ?
 O9 C76 H76B 107.7 . . ?
 O9 C76 C49 118(2) . . ?
 H76A C76 H76B 107.1 . . ?
 C49 C76 H76A 107.7 . . ?
 C49 C76 H76B 107.7 . . ?
 O6 C113 H11G 110.3 . . ?
 O6 C113 H11H 110.3 . . ?
 O6 C113 C75 107(2) . . ?
 H11G C113 H11H 108.6 . . ?
 C75 C113 H11G 110.3 . . ?
 C75 C113 H11H 110.3 . . ?
 O10 C2 C1 113(2) . . ?
 O10 C2 H2A 109.1 . . ?
 O10 C2 H2B 109.1 . . ?
 C1 C2 H2A 109.1 . . ?
 C1 C2 H2B 109.1 . . ?
 H2A C2 H2B 107.8 . . ?
 O10 C56 H56A 108.0 . . ?
 O10 C56 H56B 108.0 . . ?
 O10 C56 C117 117(2) . . ?
 H56A C56 H56B 107.3 . . ?
 C117 C56 H56A 108.0 . . ?
 C117 C56 H56B 108.0 . . ?
 O8 C27 H27A 109.2 . . ?
 O8 C27 H27B 109.2 . . ?
 O8 C27 C5 112(2) . . ?
 H27A C27 H27B 107.9 . . ?
 C5 C27 H27A 109.2 . . ?
 C5 C27 H27B 109.2 . . ?
 O8 C112 H11I 109.5 . . ?
 O8 C112 H11J 109.5 . . ?
 O8 C112 C84 111(2) . . ?
 H11I C112 H11J 108.1 . . ?
 C84 C112 H11I 109.5 . . ?
 C84 C112 H11J 109.5 . . ?
 O12 C5 C27 108(2) . . ?
 O12 C5 H5A 110.2 . . ?
 O12 C5 H5B 110.2 . . ?
 C27 C5 H5A 110.2 . . ?
 C27 C5 H5B 110.2 . . ?
 H5A C5 H5B 108.5 . . ?
 O12 C52 H52A 107.7 . . ?
 O12 C52 H52B 107.7 . . ?
 O12 C52 C57 118(2) . . ?
 H52A C52 H52B 107.1 . . ?
 C57 C52 H52A 107.7 . . ?
 C57 C52 H52B 107.7 . . ?
 N2 C75 H75A 109.4 . . ?
 N2 C75 H75B 109.4 . . ?
 C113 C75 N2 111(2) . . ?
 C113 C75 H75A 109.4 . . ?
 C113 C75 H75B 109.4 . . ?
 H75A C75 H75B 108.0 . . ?
 N2 C57 H57A 108.0 . . ?
 N2 C57 H57B 108.0 . . ?
 C52 C57 N2 117(2) . . ?
 C52 C57 H57A 108.0 . . ?
 C52 C57 H57B 108.0 . . ?
 H57A C57 H57B 107.2 . . ?
 N2 C49 C76 112.8(19) . . ?
 N2 C49 H49A 109.0 . . ?
 N2 C49 H49B 109.0 . . ?
 C76 C49 H49A 109.0 . . ?
 C76 C49 H49B 109.0 . . ?
 H49A C49 H49B 107.8 . . ?
 N3 C84 C112 111.9(19) . . ?
 N3 C84 H84A 109.2 . . ?
 N3 C84 H84B 109.2 . . ?
 C112 C84 H84A 109.2 . . ?
 C112 C84 H84B 109.2 . . ?
 H84A C84 H84B 107.9 . . ?
 N3 C102 C16 116(2) . . ?
 N3 C102 H10F 108.4 . . ?
 N3 C102 H10G 108.4 . . ?
 C16 C102 H10F 108.4 . . ?
 C16 C102 H10G 108.4 . . ?
 H10F C102 H10G 107.4 . . ?
 N3 C117 C56 110.5(19) . . ?
 N3 C117 H11K 109.5 . . ?
 N3 C117 H11L 109.5 . . ?
 C56 C117 H11K 109.5 . . ?
 C56 C117 H11L 109.5 . . ?
 H11K C117 H11L 108.1 . . ?

loop_
  _geom_torsion_atom_site_label_1
  _geom_torsion_atom_site_label_2
  _geom_torsion_atom_site_label_3
  _geom_torsion_atom_site_label_4
  _geom_torsion
  _geom_torsion_site_symmetry_1
  _geom_torsion_site_symmetry_2
  _geom_torsion_site_symmetry_3
  _geom_torsion_site_symmetry_4
  _geom_torsion_publ_flag
 Na1 O5 C13 C142 -47.3(5) . . . . ?
 Na1 O5 C82 C9 -49.4(6) . . . . ?
 Na1 O7 C31 C23 -50.5(5) . . . . ?
 Na1 O7 C18 C134 -49.5(5) . . . . ?
 Na1 O3 C142 C13 -48.0(6) . . . . ?
 Na1 O3 C94 C83 -48.2(5) . . . . ?
 Na1 O1 C134 C18 -46.9(5) . . . . ?
 Na1 O1 C60 C51 -49.5(5) . . . . ?
 Na1 O11 C43 C144 -51.4(5) . . . . ?
 Na1 O11 C95 C93 -49.1(5) . . . . ?
 Na1 O4 C144 C43 -40.1(5) . . . . ?
 Na1 O4 C25 C12 -48.2(6) . . . . ?
 Na1 N1 C83 C94 -39.1(5) . . . . ?
 Na1 N1 C23 C31 -36.2(5) . . . . ?
 Na1 N1 C12 C25 -35.6(6) . . . . ?
 Na1 N4 C51 C60 -38.1(5) . . . . ?
 Na1 N4 C9 C82 -36.9(6) . . . . ?
 Na1 N4 C93 C95 -36.4(6) . . . . ?
 O5 C82 C9 N4 60.8(7) . . . . ?
 O7 C31 C23 N1 60.1(6) . . . . ?
 O3 C142 C13 O5 63.4(6) . . . . ?
 O1 C134 C18 O7 63.1(6) . . . . ?
 O1 C60 C51 N4 60.8(6) . . . . ?
 C133 C139 C145 C91 1.9(4) . . . . ?
 C133 C139 C145 C150 -176.2(3) . . . . ?
 C133 C139 C154 C153 -2.4(4) . . . . ?
 C133 C139 C154 C125 174.1(3) . . . . ?
 C78 C153 C154 C139 3.4(4) . . . . ?
 C78 C153 C154 C125 -173.1(3) . . . . ?
 C78 C153 C70 C159 3.5(5) . . . . ?
 C78 C168 C126 C103 -0.7(4) . . . . ?
 C78 C168 C126 C123 176.5(3) . . . . ?
 C78 C168 C99 C159 -0.7(5) . . . . ?
 C137 C103 C120 C128 -0.1(4) . . . . ?
 C137 C103 C120 C162 -178.2(3) . . . . ?
 C137 C103 C126 C123 1.4(4) . . . . ?
 C137 C103 C126 C168 178.6(3) . . . . ?
 C137 C61 C129 C152 -177.1(3) . . . . ?
 C122 C35 C128 C149 -0.3(4) . . . . ?
 C122 C35 C128 C120 177.3(3) . . . . ?
 C122 C35 C151 C133 -175.9(3) . . . . ?
 C122 C35 C151 C34 2.6(4) . . . . ?
 C122 C143 C62 C149 -5.7(4) . . . . ?
 C122 C143 C62 C101 174.8(3) . . . . ?
 C122 C143 C165 C109 -0.5(5) . . . . ?
 C139 C133 C151 C35 176.3(3) . . . . ?
 C139 C133 C151 C34 -2.2(4) . . . . ?
 C139 C133 C162 C78 1.7(4) . . . . ?
 C139 C133 C162 C120 -176.0(3) . . . . ?
 C139 C145 C91 C34 1.1(4) . . . . ?
 C139 C145 C91 C181 -177.5(3) . . . . ?
 C139 C145 C150 C140 2.7(4) . . . . ?
 C139 C154 C125 C140 1.5(5) . . . . ?
 C35 C122 C143 C62 7.0(4) . . . . ?
 C35 C122 C143 C165 -170.6(3) . . . . ?
 C35 C122 C124 C66 -3.3(4) . . . . ?
 C35 C122 C124 C45 170.3(3) . . . . ?
 C35 C128 C120 C103 -179.3(3) . . . . ?
 C35 C128 C120 C162 -1.2(4) . . . . ?
 C143 C122 C35 C128 -4.1(4) . . . . ?
 C143 C122 C35 C151 171.7(3) . . . . ?
 C143 C122 C124 C66 -179.5(3) . . . . ?
 C143 C122 C124 C45 -6.0(4) . . . . ?
 C143 C62 C101 C152 179.5(3) . . . . ?
 C145 C139 C154 C153 -179.2(3) . . . . ?
 C145 C139 C154 C125 -2.7(4) . . . . ?
 C145 C91 C181 C172 -170.0(3) . . . . ?
 C66 C34 C91 C145 174.8(3) . . . . ?
 C66 C34 C91 C181 -6.5(4) . . . . ?
 C66 C34 C151 C133 -174.3(3) . . . . ?
 C66 C34 C151 C35 7.2(4) . . . . ?
 C66 C161 C172 C174 172.0(3) . . . . ?
 C66 C161 C172 C181 -17.0(5) . . . . ?
 C66 C161 C178 C90 20.4(6) . . . . ?
 C66 C161 C178 C180 -174.6(4) . . . . ?
 C148 C109 C165 C143 176.4(3) . . . . ?
 C148 C109 C45 C124 -176.9(3) . . . . ?
 C149 C128 C120 C103 -1.7(4) . . . . ?
 C149 C128 C120 C162 176.4(3) . . . . ?
 C149 C61 C129 C152 1.0(5) . . . . ?
 C149 C62 C101 C152 0.1(5) . . . . ?
 C34 C66 C161 C172 21.2(4) . . . . ?
 C34 C66 C161 C178 -156.0(4) . . . . ?
 C34 C66 C124 C122 13.1(4) . . . . ?
 C34 C66 C124 C45 -160.3(3) . . . . ?
 C34 C91 C181 C172 11.4(5) . . . . ?
 C91 C145 C150 C140 -175.3(3) . . . . ?
 C91 C34 C151 C133 5.1(4) . . . . ?
 C91 C34 C151 C35 -173.4(3) . . . . ?
 C103 C137 C61 C149 1.5(4) . . . . ?
 C103 C137 C61 C129 179.6(3) . . . . ?
 C103 C137 C36 C156 -1.0(5) . . . . ?
 C103 C120 C162 C133 177.6(3) . . . . ?
 C103 C120 C162 C78 -0.2(4) . . . . ?
 C128 C35 C151 C133 -0.1(4) . . . . ?
 C128 C35 C151 C34 178.4(3) . . . . ?
 C128 C149 C61 C137 -3.3(4) . . . . ?
 C128 C149 C61 C129 178.5(3) . . . . ?
 C128 C149 C62 C143 1.5(4) . . . . ?
 C128 C149 C62 C101 -179.0(3) . . . . ?
 C128 C120 C162 C133 -0.5(4) . . . . ?
 C128 C120 C162 C78 -178.2(3) . . . . ?
 C150 C140 C125 C154 1.7(5) . . . . ?
 C150 C140 C130 C19 25.5(5) . . . . ?
 C150 C140 C130 C141 147.6(3) . . . . ?
 C150 C140 C130 C77 -93.3(4) . . . . ?
 C150 C145 C91 C34 179.1(3) . . . . ?
 C150 C145 C91 C181 0.5(4) . . . . ?
 C151 C133 C139 C145 -1.3(4) . . . . ?
 C151 C133 C139 C154 -178.1(3) . . . . ?
 C151 C133 C162 C78 179.7(3) . . . . ?
 C151 C133 C162 C120 1.9(4) . . . . ?
 C151 C35 C128 C149 -176.1(3) . . . . ?
 C151 C35 C128 C120 1.5(4) . . . . ?
 C151 C34 C91 C145 -4.5(4) . . . . ?
 C151 C34 C91 C181 174.1(3) . . . . ?
 C120 C103 C126 C123 -177.2(3) . . . . ?
 C120 C103 C126 C168 0.1(4) . . . . ?
 C153 C78 C162 C133 -0.7(4) . . . . ?
 C153 C78 C162 C120 177.1(3) . . . . ?
 C153 C78 C168 C126 -176.7(3) . . . . ?
 C153 C78 C168 C99 1.6(4) . . . . ?
 C153 C154 C125 C140 178.0(3) . . . . ?
 C153 C70 C159 C99 -2.5(5) . . . . ?
 C153 C70 C159 C176 174.0(3) . . . . ?
 C154 C139 C145 C91 178.7(3) . . . . ?
 C154 C139 C145 C150 0.7(4) . . . . ?
 C154 C153 C70 C159 -175.2(3) . . . . ?
 C155 C157 C164 C54 -0.6(4) . . . . ?
 C155 C157 C164 C116 178.5(3) . . . . ?
 C155 C157 C53 C104 -177.5(3) . . . . ?
 C155 C157 C53 C171 2.1(4) . . . . ?
 C155 C160 C163 C54 -0.8(4) . . . . ?
 C155 C160 C163 C67 -178.4(3) . . . . ?
 C155 C160 C46 C100 178.4(3) . . . . ?
 C155 C160 C46 C185 -0.8(5) . . . . ?
 C155 C108 C119 C171 3.0(5) . . . . ?
 C155 C108 C119 C22 180.0(3) . . . . ?
 C155 C108 C41 C185 0.8(5) . . . . ?
 C155 C108 C41 C97 -177.9(3) . . . . ?
 C70 C153 C154 C139 -177.9(3) . . . . ?
 C70 C153 C154 C125 5.6(4) . . . . ?
 C70 C159 C99 C168 1.1(5) . . . . ?
 C70 C159 C176 C50 10.1(5) . . . . ?
 C70 C159 C176 C73 132.0(3) . . . . ?
 C70 C159 C176 C39 -109.7(4) . . . . ?
 C125 C140 C150 C145 -3.8(5) . . . . ?
 C125 C140 C130 C19 -162.6(3) . . . . ?
 C125 C140 C130 C141 -40.5(5) . . . . ?
 C125 C140 C130 C77 78.6(4) . . . . ?
 C54 C164 C116 C115 -0.3(4) . . . . ?
 C54 C164 C116 C177 178.4(3) . . . . ?
 C54 C98 C63 C118 -0.5(4) . . . . ?
 C54 C98 C63 C105 173.3(3) . . . . ?
 C61 C137 C103 C120 0.2(4) . . . . ?
 C61 C137 C103 C126 -178.4(3) . . . . ?
 C61 C137 C36 C156 176.8(3) . . . . ?
 C61 C149 C128 C35 -178.9(3) . . . . ?
 C61 C149 C128 C120 3.5(4) . . . . ?
 C61 C149 C62 C143 -178.1(3) . . . . ?
 C61 C149 C62 C101 1.4(4) . . . . ?
 C109 C45 C124 C122 1.4(5) . . . . ?
 C109 C45 C124 C66 174.9(3) . . . . ?
 C47 C105 C63 C118 172.7(3) . . . . ?
 C47 C105 C63 C98 -1.0(5) . . . . ?
 C62 C143 C165 C109 -178.1(3) . . . . ?
 C62 C149 C128 C35 1.5(4) . . . . ?
 C62 C149 C128 C120 -176.1(3) . . . . ?
 C62 C149 C61 C137 176.3(3) . . . . ?
 C62 C149 C61 C129 -1.9(4) . . . . ?
 C115 C131 C175 C114 175.4(3) . . . . ?
 C115 C131 C175 C179 -3.2(5) . . . . ?
 C115 C166 C98 C54 4.0(4) . . . . ?
 C115 C166 C98 C63 -179.9(3) . . . . ?
 C115 C166 C65 C47 -177.3(3) . . . . ?
 C115 C116 C177 C104 178.8(3) . . . . ?
 C115 C116 C177 C179 -3.6(4) . . . . ?
 C123 C156 C36 C137 1.7(5) . . . . ?
 C123 C156 C106 C86 5.2(9) . . . . ?
 C123 C156 C106 C33 -115.4(7) . . . . ?
 C123 C156 C106 C89 124.8(6) . . . . ?
 C123 C156 C136 C37 103.6(12) . . . . ?
 C123 C156 C136 C71 -137.1(11) . . . . ?
 C123 C156 C136 C4 -17.6(17) . . . . ?
 C156 C123 C126 C103 -0.6(5) . . . . ?
 C156 C123 C126 C168 -177.9(3) . . . . ?
 C157 C155 C160 C163 1.8(4) . . . . ?
 C157 C155 C160 C46 -177.9(3) . . . . ?
 C157 C155 C108 C119 -1.4(5) . . . . ?
 C157 C155 C108 C41 177.8(3) . . . . ?
 C157 C164 C116 C115 -179.5(3) . . . . ?
 C157 C164 C116 C177 -0.7(4) . . . . ?
 C157 C53 C104 C177 -1.4(4) . . . . ?
 C157 C53 C104 C135 178.9(3) . . . . ?
 C157 C53 C171 C119 -0.5(5) . . . . ?
 C157 C53 C171 C14 -179.4(3) . . . . ?
 C158 C47 C105 C63 -168.3(6) . . . . ?
 C158 C47 C65 C166 169.7(6) . . . . ?
 C160 C155 C157 C164 -1.1(4) . . . . ?
 C160 C155 C157 C53 177.1(3) . . . . ?
 C160 C155 C108 C119 -179.7(3) . . . . ?
 C160 C155 C108 C41 -0.5(5) . . . . ?
 C160 C46 C100 C127 -0.8(5) . . . . ?
 C160 C46 C100 C188 179.5(3) . . . . ?
 C160 C46 C185 C41 1.0(5) . . . . ?
 C160 C46 C185 C28 -178.3(3) . . . . ?
 C161 C66 C34 C91 -10.0(4) . . . . ?
 C161 C66 C34 C151 169.4(3) . . . . ?
 C161 C66 C124 C122 -171.4(3) . . . . ?
 C161 C66 C124 C45 15.2(4) . . . . ?
 C161 C172 C174 C64 -173.5(4) . . . . ?
 C161 C172 C174 C180 8.1(4) . . . . ?
 C161 C172 C181 C91 0.6(5) . . . . ?
 C161 C178 C180 C174 -3.0(4) . . . . ?
 C161 C178 C180 C132 178.6(4) . . . . ?
 C67 C118 C63 C98 1.4(4) . . . . ?
 C67 C118 C63 C105 -172.3(3) . . . . ?
 C67 C127 C100 C46 2.8(5) . . . . ?
 C67 C127 C100 C188 -177.5(3) . . . . ?
 C67 C127 C183 C121 2.0(5) . . . . ?
 O11 C43 C144 O4 60.6(6) . . . . ?
 C162 C133 C139 C145 176.6(3) . . . . ?
 C162 C133 C139 C154 -0.2(4) . . . . ?
 C162 C133 C151 C35 -1.6(4) . . . . ?
 C162 C133 C151 C34 179.9(3) . . . . ?
 C162 C78 C153 C154 -1.9(4) . . . . ?
 C162 C78 C153 C70 179.4(3) . . . . ?
 C162 C78 C168 C126 0.9(4) . . . . ?
 C162 C78 C168 C99 179.3(3) . . . . ?
 C163 C54 C164 C157 1.5(4) . . . . ?
 C163 C54 C164 C116 -177.6(3) . . . . ?
 C163 C54 C98 C166 175.7(3) . . . . ?
 C163 C54 C98 C63 -0.3(4) . . . . ?
 C163 C160 C46 C100 -1.2(5) . . . . ?
 C163 C160 C46 C185 179.6(3) . . . . ?
 C163 C67 C118 C167 -178.5(3) . . . . ?
 C163 C67 C118 C63 -1.4(4) . . . . ?
 C163 C67 C127 C100 -2.8(5) . . . . ?
 C163 C67 C127 C183 175.8(3) . . . . ?
 C131 C115 C166 C98 174.0(3) . . . . ?
 C131 C115 C166 C65 -9.8(5) . . . . ?
 C131 C115 C116 C164 -175.8(3) . . . . ?
 C131 C115 C116 C177 5.5(4) . . . . ?
 C131 C175 C179 C177 5.2(5) . . . . ?
 C164 C54 C163 C160 -0.8(4) . . . . ?
 C164 C54 C163 C67 176.7(3) . . . . ?
 C164 C54 C98 C166 -0.7(4) . . . . ?
 C164 C54 C98 C63 -176.7(3) . . . . ?
 C164 C157 C53 C104 0.7(4) . . . . ?
 C164 C157 C53 C171 -179.6(3) . . . . ?
 C164 C116 C177 C104 0.1(4) . . . . ?
 C164 C116 C177 C179 177.7(3) . . . . ?
 C165 C143 C62 C149 171.9(3) . . . . ?
 C165 C143 C62 C101 -7.6(5) . . . . ?
 C165 C109 C45 C124 3.6(5) . . . . ?
 C166 C115 C131 C175 178.6(3) . . . . ?
 C166 C115 C116 C164 3.6(4) . . . . ?
 C166 C115 C116 C177 -175.1(3) . . . . ?
 C166 C98 C63 C118 -176.6(3) . . . . ?
 C166 C98 C63 C105 -2.8(4) . . . . ?
 C167 C118 C63 C98 178.4(3) . . . . ?
 C167 C118 C63 C105 4.7(5) . . . . ?
 C167 C121 C183 C127 0.3(5) . . . . ?
 C167 C121 C92 C138 54.8(4) . . . . ?
 C167 C121 C92 C72 174.9(3) . . . . ?
 C167 C121 C92 C74 -64.4(5) . . . . ?
 C168 C78 C153 C154 175.7(3) . . . . ?
 C168 C78 C153 C70 -3.0(4) . . . . ?
 C168 C78 C162 C133 -178.3(3) . . . . ?
 C168 C78 C162 C120 -0.5(4) . . . . ?
 C90 C114 C175 C131 -131.9(3) . . . . ?
 C90 C114 C175 C179 46.7(4) . . . . ?
 C90 C114 C189 C88 -2.2(5) . . . . ?
 C90 C178 C180 C174 162.6(3) . . . . ?
 C90 C178 C180 C132 -15.7(6) . . . . ?
 C108 C155 C157 C164 -179.4(3) . . . . ?
 C108 C155 C157 C53 -1.2(4) . . . . ?
 C108 C155 C160 C163 -179.9(3) . . . . ?
 C108 C155 C160 C46 0.5(4) . . . . ?
 C108 C119 C22 C29 -1.9(6) . . . . ?
 C108 C41 C97 C29 -2.6(6) . . . . ?
 C114 C90 C170 C169 -2.6(5) . . . . ?
 C114 C90 C178 C161 36.0(5) . . . . ?
 C114 C90 C178 C180 -126.8(4) . . . . ?
 C114 C175 C179 C177 -173.4(3) . . . . ?
 C114 C189 C88 C169 -1.8(6) . . . . ?
 C45 C109 C165 C143 -4.1(5) . . . . ?
 C118 C67 C163 C54 0.5(4) . . . . ?
 C118 C67 C163 C160 178.1(3) . . . . ?
 C118 C67 C127 C100 179.9(3) . . . . ?
 C118 C67 C127 C183 -1.5(5) . . . . ?
 C118 C167 C121 C183 -3.0(5) . . . . ?
 C118 C167 C121 C92 175.7(3) . . . . ?
 C116 C115 C131 C175 -2.0(5) . . . . ?
 C116 C115 C166 C98 -5.4(4) . . . . ?
 C116 C115 C166 C65 170.8(3) . . . . ?
 C116 C177 C179 C175 -1.8(5) . . . . ?
 C46 C160 C163 C54 178.8(3) . . . . ?
 C46 C160 C163 C67 1.3(4) . . . . ?
 C46 C100 C188 C17 -0.4(5) . . . . ?
 C46 C185 C41 C108 -1.0(5) . . . . ?
 C46 C185 C41 C97 177.6(3) . . . . ?
 C46 C185 C28 C17 -2.1(5) . . . . ?
 C53 C157 C164 C54 -178.8(3) . . . . ?
 C53 C157 C164 C116 0.3(4) . . . . ?
 C53 C104 C177 C116 1.0(4) . . . . ?
 C53 C104 C177 C179 -176.5(3) . . . . ?
 C53 C104 C135 C187 0.1(5) . . . . ?
 C53 C171 C119 C108 -2.0(5) . . . . ?
 C53 C171 C119 C22 -178.9(3) . . . . ?
 C53 C171 C14 C187 0.9(5) . . . . ?
 C36 C137 C103 C120 178.0(3) . . . . ?
 C36 C137 C103 C126 -0.6(4) . . . . ?
 C36 C137 C61 C149 -176.2(3) . . . . ?
 C36 C137 C61 C129 1.9(5) . . . . ?
 C36 C156 C106 C86 177.3(6) . . . . ?
 C36 C156 C106 C33 56.7(7) . . . . ?
 C36 C156 C106 C89 -63.1(7) . . . . ?
 C36 C156 C136 C37 -63.8(14) . . . . ?
 C36 C156 C136 C71 55.6(14) . . . . ?
 C36 C156 C136 C4 175.1(12) . . . . ?
 C126 C103 C120 C128 178.4(3) . . . . ?
 C126 C103 C120 C162 0.4(4) . . . . ?
 C126 C123 C156 C36 -0.9(5) . . . . ?
 C126 C123 C156 C106 171.3(5) . . . . ?
 C126 C123 C156 C136 -168.3(10) . . . . ?
 C126 C168 C99 C159 177.6(3) . . . . ?
 C99 C159 C176 C50 -173.5(3) . . . . ?
 C99 C159 C176 C73 -51.7(4) . . . . ?
 C99 C159 C176 C39 66.7(4) . . . . ?
 C99 C168 C126 C103 -179.0(3) . . . . ?
 C99 C168 C126 C123 -1.8(5) . . . . ?
 C98 C54 C163 C160 -177.2(3) . . . . ?
 C98 C54 C163 C67 0.3(4) . . . . ?
 C98 C54 C164 C157 178.0(3) . . . . ?
 C98 C54 C164 C116 -1.2(4) . . . . ?
 C98 C166 C65 C47 -1.2(5) . . . . ?
 C127 C67 C163 C54 -176.8(3) . . . . ?
 C127 C67 C163 C160 0.8(4) . . . . ?
 C127 C67 C118 C167 -1.1(4) . . . . ?
 C127 C67 C118 C63 176.0(3) . . . . ?
 C127 C100 C188 C17 179.9(3) . . . . ?
 C100 C46 C185 C41 -178.2(3) . . . . ?
 C100 C46 C185 C28 2.5(5) . . . . ?
 C100 C127 C183 C121 -179.4(3) . . . . ?
 C100 C188 C17 C28 0.9(6) . . . . ?
 C100 C188 C17 C32 -178.3(3) . . . . ?
 C101 C152 C129 C61 0.5(5) . . . . ?
 C101 C152 C173 C44 0.9(12) . . . . ?
 C101 C152 C173 C146 -118.8(6) . . . . ?
 C101 C152 C173 C20 121.3(6) . . . . ?
 C101 C152 C7 C110 53.8(12) . . . . ?
 C101 C152 C7 C58 -65.4(11) . . . . ?
 C101 C152 C7 C96 170.8(7) . . . . ?
 C129 C152 C101 C62 -1.0(5) . . . . ?
 C129 C152 C173 C44 -175.0(8) . . . . ?
 C129 C152 C173 C146 65.3(8) . . . . ?
 C129 C152 C173 C20 -54.7(9) . . . . ?
 C129 C152 C7 C110 -133.5(8) . . . . ?
 C129 C152 C7 C58 107.4(9) . . . . ?
 C129 C152 C7 C96 -16.5(13) . . . . ?
 C104 C53 C171 C119 179.1(3) . . . . ?
 C104 C53 C171 C14 0.2(5) . . . . ?
 C104 C177 C179 C175 175.7(3) . . . . ?
 C124 C122 C35 C128 179.7(3) . . . . ?
 C124 C122 C35 C151 -4.5(4) . . . . ?
 C124 C122 C143 C62 -176.8(3) . . . . ?
 C124 C122 C143 C165 5.6(4) . . . . ?
 C124 C66 C34 C91 165.7(3) . . . . ?
 C124 C66 C34 C151 -15.0(4) . . . . ?
 C124 C66 C161 C172 -154.3(3) . . . . ?
 C124 C66 C161 C178 28.5(6) . . . . ?
 C170 C90 C114 C175 -173.1(3) . . . . ?
 C170 C90 C114 C189 4.3(5) . . . . ?
 C170 C90 C178 C161 -144.2(4) . . . . ?
 C170 C90 C178 C180 53.0(5) . . . . ?
 C170 C169 C88 C189 3.6(6) . . . . ?
 C171 C53 C104 C177 179.0(3) . . . . ?
 C171 C53 C104 C135 -0.7(5) . . . . ?
 C171 C119 C22 C29 175.1(4) . . . . ?
 C172 C161 C178 C90 -157.0(3) . . . . ?
 C172 C161 C178 C180 8.1(4) . . . . ?
 C172 C174 C64 C11 -179.0(4) . . . . ?
 C172 C174 C180 C178 -3.2(4) . . . . ?
 C172 C174 C180 C132 175.5(3) . . . . ?
 C173 C152 C101 C62 -177.0(6) . . . . ?
 C173 C152 C129 C61 176.6(6) . . . . ?
 C105 C47 C158 C8 113.7(8) . . . . ?
 C105 C47 C158 C40 -126.0(8) . . . . ?
 C105 C47 C158 C55 -7.7(11) . . . . ?
 C105 C47 C65 C166 -2.6(5) . . . . ?
 C105 C47 C68 C87 98.6(13) . . . . ?
 C105 C47 C68 C147 -142.1(12) . . . . ?
 C105 C47 C68 C42 -24.2(17) . . . . ?
 C174 C172 C181 C91 169.4(3) . . . . ?
 C174 C64 C11 C81 2.8(6) . . . . ?
 C174 C180 C132 C81 4.8(5) . . . . ?
 C119 C108 C41 C185 -180.0(3) . . . . ?
 C119 C108 C41 C97 1.4(5) . . . . ?
 C119 C171 C14 C187 -178.0(3) . . . . ?
 C64 C174 C180 C178 178.2(3) . . . . ?
 C64 C174 C180 C132 -3.1(6) . . . . ?
 C64 C11 C81 C132 -1.1(7) . . . . ?
 C65 C47 C158 C8 -58.1(10) . . . . ?
 C65 C47 C158 C40 62.2(10) . . . . ?
 C65 C47 C158 C55 -179.4(7) . . . . ?
 C65 C47 C105 C63 3.7(5) . . . . ?
 C65 C47 C68 C87 -79.4(15) . . . . ?
 C65 C47 C68 C147 39.9(17) . . . . ?
 C65 C47 C68 C42 157.8(12) . . . . ?
 C65 C166 C98 C54 -172.2(3) . . . . ?
 C65 C166 C98 C63 3.9(4) . . . . ?
 C121 C167 C118 C67 3.4(5) . . . . ?
 C121 C167 C118 C63 -173.6(3) . . . . ?
 C175 C114 C189 C88 175.2(3) . . . . ?
 C176 C159 C99 C168 -175.4(3) . . . . ?
 C177 C104 C135 C187 -179.5(3) . . . . ?
 C178 C161 C172 C174 -10.1(4) . . . . ?
 C178 C161 C172 C181 160.9(3) . . . . ?
 C178 C90 C114 C175 6.7(5) . . . . ?
 C178 C90 C114 C189 -175.9(3) . . . . ?
 C178 C90 C170 C169 177.6(3) . . . . ?
 C178 C180 C132 C81 -176.9(4) . . . . ?
 C130 C140 C150 C145 168.3(3) . . . . ?
 C130 C140 C125 C154 -170.6(3) . . . . ?
 C180 C174 C64 C11 -0.7(6) . . . . ?
 C180 C132 C81 C11 -2.8(6) . . . . ?
 C181 C172 C174 C64 16.5(7) . . . . ?
 C181 C172 C174 C180 -162.0(4) . . . . ?
 C182 C148 C109 C165 -171.7(3) . . . . ?
 C182 C148 C109 C45 8.9(5) . . . . ?
 C183 C127 C100 C46 -175.8(3) . . . . ?
 C183 C127 C100 C188 3.9(5) . . . . ?
 C183 C121 C92 C138 -126.5(4) . . . . ?
 C183 C121 C92 C72 -6.4(5) . . . . ?
 C183 C121 C92 C74 114.3(4) . . . . ?
 C184 C148 C109 C165 68.4(4) . . . . ?
 C184 C148 C109 C45 -111.1(4) . . . . ?
 C185 C46 C100 C127 178.4(3) . . . . ?
 C185 C46 C100 C188 -1.3(5) . . . . ?
 C185 C41 C97 C29 178.8(4) . . . . ?
 C186 C148 C109 C165 -52.3(4) . . . . ?
 C186 C148 C109 C45 128.2(3) . . . . ?
 C188 C17 C28 C185 0.4(6) . . . . ?
 C188 C17 C32 C79 119.4(4) . . . . ?
 C188 C17 C32 C15 -119.9(4) . . . . ?
 C188 C17 C32 C38 0.7(6) . . . . ?
 N1 C83 C94 O3 61.5(6) . . . . ?
 N1 C12 C25 O4 57.4(7) . . . . ?
 C189 C114 C175 C131 50.7(4) . . . . ?
 C189 C114 C175 C179 -130.7(3) . . . . ?
 C88 C169 C170 C90 -1.4(6) . . . . ?
 C14 C171 C119 C108 176.8(3) . . . . ?
 C14 C171 C119 C22 -0.1(5) . . . . ?
 C14 C187 C135 C104 0.9(5) . . . . ?
 C14 C187 C6 C21 -175.5(3) . . . . ?
 C14 C187 C6 C107 -54.2(5) . . . . ?
 C14 C187 C6 C111 64.5(5) . . . . ?
 C135 C104 C177 C116 -179.4(3) . . . . ?
 C135 C104 C177 C179 3.1(5) . . . . ?
 C135 C187 C14 C171 -1.4(5) . . . . ?
 C135 C187 C6 C21 5.8(5) . . . . ?
 C135 C187 C6 C107 127.1(4) . . . . ?
 C135 C187 C6 C111 -114.3(4) . . . . ?
 C41 C108 C119 C171 -176.3(3) . . . . ?
 C41 C108 C119 C22 0.7(5) . . . . ?
 C41 C185 C28 C17 178.6(3) . . . . ?
 C41 C97 C29 C22 1.5(6) . . . . ?
 C41 C97 C29 C26 -177.7(4) . . . . ?
 C97 C29 C22 C119 0.8(6) . . . . ?
 C97 C29 C26 C85 110.0(5) . . . . ?
 C97 C29 C26 C3 -132.1(6) . . . . ?
 C97 C29 C26 C80 -10.4(8) . . . . ?
 C97 C29 C26 C30 52.2(16) . . . . ?
 C97 C29 C26 C48 -62.1(14) . . . . ?
 C97 C29 C26 C24 -177.8(15) . . . . ?
 C28 C185 C41 C108 178.3(3) . . . . ?
 C28 C185 C41 C97 -3.1(5) . . . . ?
 C28 C17 C32 C79 -59.8(5) . . . . ?
 C28 C17 C32 C15 60.9(5) . . . . ?
 C28 C17 C32 C38 -178.5(4) . . . . ?
 N4 C93 C95 O11 59.9(7) . . . . ?
 C92 C121 C183 C127 -178.4(3) . . . . ?
 C6 C187 C14 C171 179.8(3) . . . . ?
 C6 C187 C135 C104 179.7(3) . . . . ?
 C106 C156 C36 C137 -170.8(5) . . . . ?
 C32 C17 C28 C185 179.6(3) . . . . ?
 C22 C29 C26 C85 -69.1(6) . . . . ?
 C22 C29 C26 C3 48.7(7) . . . . ?
 C22 C29 C26 C80 170.5(6) . . . . ?
 C22 C29 C26 C30 -126.9(16) . . . . ?
 C22 C29 C26 C48 118.8(13) . . . . ?
 C22 C29 C26 C24 3.0(16) . . . . ?
 C142 O3 C94 C83 80.7(6) . . . . ?
 C26 C29 C22 C119 180.0(4) . . . . ?
 C134 O1 C60 C51 80.4(6) . . . . ?
 C31 O7 C18 C134 -180.0(4) . . . . ?
 C18 O7 C31 C23 80.5(6) . . . . ?
 C13 O5 C82 C9 80.2(6) . . . . ?
 C60 O1 C134 C18 -176.5(5) . . . . ?
 C43 O11 C95 C93 77.9(6) . . . . ?
 C51 N4 C9 C82 82.5(6) . . . . ?
 C51 N4 C93 C95 -154.3(5) . . . . ?
 C144 O4 C25 C12 86.0(6) . . . . ?
 C83 N1 C23 C31 81.4(5) . . . . ?
 C83 N1 C12 C25 -152.5(5) . . . . ?
 C82 O5 C13 C142 -175.3(5) . . . . ?
 C23 N1 C83 C94 -156.8(4) . . . . ?
 C23 N1 C12 C25 83.8(6) . . . . ?
 C9 N4 C51 C60 -158.5(4) . . . . ?
 C9 N4 C93 C95 80.8(6) . . . . ?
 C94 O3 C142 C13 -176.8(5) . . . . ?
 C93 N4 C51 C60 79.8(6) . . . . ?
 C93 N4 C9 C82 -152.8(5) . . . . ?
 C12 N1 C83 C94 79.1(5) . . . . ?
 C12 N1 C23 C31 -156.7(4) . . . . ?
 C25 O4 C144 C43 -174.6(5) . . . . ?
 C95 O11 C43 C144 -177.1(5) . . . . ?
 C7 C152 C101 C62 172.1(7) . . . . ?
 C7 C152 C129 C61 -172.4(7) . . . . ?
 C136 C156 C36 C137 169.6(9) . . . . ?
 C68 C47 C105 C63 -174.4(9) . . . . ?
 C68 C47 C65 C166 175.5(9) . . . . ?
 C69 O6 C113 C75 72(3) . . . . ?
 Na2 O2 C16 C102 -45(3) . . . . ?
 Na2 O2 C10 C69 -39(4) . . . . ?
 Na2 O9 C1 C2 -14(6) . . . . ?
 Na2 O9 C76 C49 -48(4) . . . . ?
 Na2 O6 C113 C75 -59(3) . . . . ?
 Na2 O10 C2 C1 -27(4) . . . . ?
 Na2 O10 C56 C117 -48(3) . . . . ?
 Na2 O8 C27 C5 -40(4) . . . . ?
 Na2 O8 C112 C84 -45(3) . . . . ?
 Na2 O12 C5 C27 -49(4) . . . . ?
 Na2 O12 C52 C57 -46(4) . . . . ?
 Na2 N2 C75 C113 -40(3) . . . . ?
 Na2 N2 C57 C52 -14(4) . . . . ?
 Na2 N2 C49 C76 -22(3) . . . . ?
 Na2 N3 C84 C112 -43(3) . . . . ?
 Na2 N3 C102 C16 -32(3) . . . . ?
 Na2 N3 C117 C56 -35(3) . . . . ?
 O2 C16 C102 N3 54(4) . . . . ?
 O9 C1 C2 O10 28(7) . . . . ?
 O9 C76 C49 N2 49(4) . . . . ?
 O6 C69 C10 O2 54(4) . . . . ?
 O6 C113 C75 N2 68(3) . . . . ?
 O10 C56 C117 N3 60(4) . . . . ?
 O8 C27 C5 O12 59(5) . . . . ?
 O8 C112 C84 N3 61(3) . . . . ?
 O12 C52 C57 N2 41(5) . . . . ?
 C16 O2 C10 C69 -171(3) . . . . ?
 C10 C69 O6 Na2 -43(4) . . . . ?
 C10 C69 O6 C113 -171(3) . . . . ?
 C10 O2 C16 C102 89(3) . . . . ?
 C1 O9 C76 C49 98(5) . . . . ?
 C76 O9 C1 C2 -158(4) . . . . ?
 C2 O10 C56 C117 82(4) . . . . ?
 C56 O10 C2 C1 -155(3) . . . . ?
 C27 O8 C112 C84 87(4) . . . . ?
 C112 O8 C27 C5 -173(3) . . . . ?
 C5 O12 C52 C57 87(5) . . . . ?
 C52 O12 C5 C27 180(3) . . . . ?
 C75 N2 C57 C52 102(4) . . . . ?
 C75 N2 C49 C76 -142(3) . . . . ?
 C57 N2 C75 C113 -158(2) . . . . ?
 C57 N2 C49 C76 99(3) . . . . ?
 C49 N2 C75 C113 82(3) . . . . ?
 C49 N2 C57 C52 -134(4) . . . . ?
 C84 N3 C102 C16 85(3) . . . . ?
 C84 N3 C117 C56 -154(2) . . . . ?
 C102 N3 C84 C112 -159(2) . . . . ?
 C102 N3 C117 C56 84(3) . . . . ?
 C117 N3 C84 C112 76(3) . . . . ?
 C117 N3 C102 C16 -151(3) . . . . ?

_smtbx_masks_special_details       ?
loop_
  _smtbx_masks_void_nr
  _smtbx_masks_void_average_x
  _smtbx_masks_void_average_y
  _smtbx_masks_void_average_z
  _smtbx_masks_void_volume
  _smtbx_masks_void_count_electrons
  _smtbx_masks_void_content
 1 -0.301 0.000 0.199 1477.8 367.1 '9 C4H8O'
 2 0.000 0.500 0.000 148.4 40.3 '1 C4H8O'

_smtbx_masks_void_probe_radius     1.2
_smtbx_masks_void_truncation_radius  1.2
_shelx_res_file
;
TITL str3233_autored_a.res in P-1
    str3233_autored.res
    created by SHELXL-2019/3 at 10:02:10 on 15-May-2024
REM Old TITL str3233_autored in P-1
REM SHELXT solution in P-1: R1 0.246, Rweak 0.014, Alpha 0.148
REM <I/s> 0.000 for 0 systematic absences, Orientation as input
REM Formula found by SHELXT: C167 O6 Na2 N12
CELL 1.54184 15.240488 17.254435 28.815005 105.7418 93.5343 105.4929
ZERR 2 0.000182 0.000214 0.000504 0.0013 0.0012 0.0011
LATT 1
SFAC C H N Na O
UNIT 346 386 4 2 21
DFIX 1.54 C146 C173 C20 C173 C44 C173
SADI C152 C173 C152 C7
SADI C173 C44 C7 C110
SADI C173 C146 C7 C58
SADI C173 C20 C7 C96
SADI 0.04 C152 C44 C152 C110
SADI 0.04 C152 C146 C152 C58
SADI 0.04 C152 C20 C152 C96
SADI 0.04 C44 C146 C110 C58
SADI 0.04 C44 C20 C110 C96
SADI 0.04 C146 C20 C58 C96
SADI C156 C106 C156 C136
SADI C106 C86 C136 C4
SADI C106 C33 C136 C71
SADI C106 C89 C136 C37
SADI 0.04 C156 C86 C156 C4
SADI 0.04 C156 C33 C156 C71
SADI 0.04 C156 C89 C156 C37
SADI 0.04 C86 C33 C4 C71
SADI 0.04 C86 C89 C4 C37
SADI 0.04 C33 C89 C71 C37
DFIX 1.54 C80 C26 C3 C26 C85 C26
SADI 0.04 C29 C85 C29 C30
SADI 0.04 C29 C3 C29 C24
SADI 0.04 C29 C80 C29 C48
SADI 0.04 C85 C3 C30 C24
SADI 0.04 C85 C80 C30 C48
SADI 0.04 C3 C80 C24 C48
SADI C47 C158 C47 C68
SADI C158 C8 C68 C87
SADI C158 C40 C68 C147
SADI C158 C55 C68 C42
SADI 0.04 C47 C8 C47 C87
SADI 0.04 C47 C40 C47 C147
SADI 0.04 C47 C55 C47 C42
SADI 0.04 C8 C40 C87 C147
SADI 0.04 C8 C55 C87 C42
SADI 0.04 C40 C55 C147 C42
SIMU 0.01 0.02 2 C158 C8 C40 C55 C87 C68 C147 C42
SIMU 0.01 0.02 2 C106 C86 C33 C89 C37 C136 C71 C4
SIMU 0.01 0.02 2 C26 C85 C3 C80 C30 C48 C24
SADI Na1 O5 Na2 O12
SADI Na1 O7 Na2 O2
SADI Na1 O3 Na2 O8
SADI Na1 O1 Na2 O6
SADI Na1 O11 Na2 O9
SADI Na1 O4 Na2 O10
SADI Na1 N1 Na2 N3
SADI Na1 N4 Na2 N2
SADI O5 C13 O12 C5
SADI O5 C82 O12 C52
SADI O7 C31 O2 C16
SADI O7 C18 O2 C10
SADI O3 C142 O8 C27
SADI O3 C94 O8 C112
SADI O1 C134 O6 C69
SADI O1 C60 O6 C113
SADI O11 C43 O9 C1
SADI O11 C95 O9 C76
SADI O4 C144 O10 C2
SADI O4 C25 O10 C56
SADI N1 C83 N3 C84
SADI N1 C23 N3 C102
SADI N1 C12 N3 C117
SADI N4 C51 N2 C75
SADI N4 C9 N2 C57
SADI N4 C93 N2 C49
SADI C142 C13 C27 C5
SADI C134 C18 C69 C10
SADI C31 C23 C16 C102
SADI C60 C51 C113 C75
SADI C43 C144 C1 C2
SADI C83 C94 C84 C112
SADI C82 C9 C52 C57
SADI C93 C95 C49 C76
SADI C12 C25 C117 C56
SADI 0.04 Na1 C142 Na2 C27
SADI 0.04 Na1 C134 Na2 C69
SADI 0.04 Na1 C31 Na2 C16
SADI 0.04 Na1 C18 Na2 C10
SADI 0.04 Na1 C13 Na2 C5
SADI 0.04 Na1 C60 Na2 C113
SADI 0.04 Na1 C43 Na2 C1
SADI 0.04 Na1 C51 Na2 C75
SADI 0.04 Na1 C144 Na2 C2
SADI 0.04 Na1 C83 Na2 C84
SADI 0.04 Na1 C82 Na2 C52
SADI 0.04 Na1 C23 Na2 C102
SADI 0.04 Na1 C9 Na2 C57
SADI 0.04 Na1 C94 Na2 C112
SADI 0.04 Na1 C93 Na2 C49
SADI 0.04 Na1 C12 Na2 C117
SADI 0.04 Na1 C25 Na2 C56
SADI 0.04 Na1 C95 Na2 C76
SADI 0.04 O5 O7 O12 O2
SADI 0.04 O5 O3 O12 O8
SADI 0.04 O5 O1 O12 O6
SADI 0.04 O5 O11 O12 O9
SADI 0.04 O5 O4 O12 O10
SADI 0.04 O5 N1 O12 N3
SADI 0.04 O5 N4 O12 N2
SADI 0.04 O5 C142 O12 C27
SADI 0.04 O5 C9 O12 C57
SADI 0.04 O7 O3 O2 O8
SADI 0.04 O7 O1 O2 O6
SADI 0.04 O7 O11 O2 O9
SADI 0.04 O7 O4 O2 O10
SADI 0.04 O7 N1 O2 N3
SADI 0.04 O7 N4 O2 N2
SADI 0.04 O7 C134 O2 C69
SADI 0.04 O7 C23 O2 C102
SADI 0.04 O3 O1 O8 O6
SADI 0.04 O3 O11 O8 O9
SADI 0.04 O3 O4 O8 O10
SADI 0.04 O3 N1 O8 N3
SADI 0.04 O3 N4 O8 N2
SADI 0.04 O3 C13 O8 C5
SADI 0.04 O3 C83 O8 C84
SADI 0.04 O1 O11 O6 O9
SADI 0.04 O1 O4 O6 O10
SADI 0.04 O1 N1 O6 N3
SADI 0.04 O1 N4 O6 N2
SADI 0.04 O1 C18 O6 C10
SADI 0.04 O1 C51 O6 C75
SADI 0.04 O11 O4 O9 O10
SADI 0.04 O11 N1 O9 N3
SADI 0.04 O11 N4 O9 N2
SADI 0.04 O11 C144 O9 C2
SADI 0.04 O11 C93 O9 C49
SADI 0.04 O4 N1 O10 N3
SADI 0.04 O4 N4 O10 N2
SADI 0.04 O4 C43 O10 C1
SADI 0.04 O4 C12 O10 C117
SADI 0.04 N1 N4 N3 N2
SADI 0.04 N1 C31 N3 C16
SADI 0.04 N1 C94 N3 C112
SADI 0.04 N1 C25 N3 C56
SADI 0.04 N4 C60 N2 C113
SADI 0.04 N4 C82 N2 C52
SADI 0.04 N4 C95 N2 C76
SADI 0.04 C142 C94 C27 C112
SADI 0.04 C134 C60 C69 C113
SADI 0.04 C31 C18 C16 C10
SADI 0.04 C13 C82 C5 C52
SADI 0.04 C43 C95 C1 C76
SADI 0.04 C51 C9 C75 C57
SADI 0.04 C51 C93 C75 C49
SADI 0.04 C144 C25 C2 C56
SADI 0.04 C83 C23 C84 C102
SADI 0.04 C83 C12 C84 C117
SADI 0.04 C23 C12 C102 C117
SADI 0.04 C9 C93 C57 C49
SIMU 0.01 0.02 2 C16 C69 O6 C10 C113 O2 O9 O10 O8 O12 N2 N3 C75 C1 C76 C2 =
 C27 C112 C5 C52 C57 C49 C84 C102 C117 O7 O11 O1 O3 O4 O5 N4 N1 C43 C95 C31 =
 C18 C134 C60 C142 C94 C144 C25 C13 C82 C51 C9 C93 C83 C23 C12 C56

L.S. 10
PLAN  49
SIZE 0.09 0.13 0.16
TEMP -173
CONF
list 4
MORE -1
ABIN
BOND $H
fmap 2 53
acta
OMIT -12 -11 12
OMIT -12 2 4
OMIT -12 9 1
OMIT -2 0 2
OMIT -1 1 1
OMIT 0 -1 1
REM <olex2.extras>
REM <HklSrc "%.\\str3233_autored.hkl">
REM </olex2.extras>

WGHT    0.150500   17.732203
FVAR       1.50201   0.56701   0.68414   0.80317   0.62833   0.88554
PART 1
NA1   4    0.276861    0.496361    0.768786    61.00000    0.02600    0.04952 =
         0.05500    0.02965    0.01144    0.01636
O5    5    0.161934    0.353419    0.759224    61.00000    0.03556    0.05061 =
         0.06827    0.02157    0.01161    0.01974
O7    5    0.206799    0.535427    0.842969    61.00000    0.02967    0.05858 =
         0.06368    0.03037    0.01460    0.02015
O3    5    0.153529    0.444929    0.694522    61.00000    0.02772    0.08228 =
         0.05848    0.03115    0.01078    0.02188
O1    5    0.388105    0.540343    0.845225    61.00000    0.03404    0.06992 =
         0.06012    0.03897    0.01710    0.02501

PART 0
C133  1    0.653546    0.461620    0.732616    11.00000    0.01839    0.02102 =
         0.02330    0.00866    0.00120    0.00902
C78   1    0.614784    0.325179    0.667876    11.00000    0.02151    0.02079 =
         0.01998    0.00566   -0.00127    0.00986
C137  1    0.607309    0.196890    0.776367    11.00000    0.02280    0.02200 =
         0.02499    0.00754   -0.00057    0.00953
C122  1    0.686008    0.513356    0.869218    11.00000    0.02204    0.02149 =
         0.02749    0.00948    0.00141    0.00827
C139  1    0.649087    0.503359    0.695756    11.00000    0.01737    0.02339 =
         0.02637    0.00953    0.00171    0.00956
C140  1    0.626111    0.585072    0.624749    11.00000    0.02975    0.02781 =
         0.03252    0.01413    0.00597    0.01493
C35   1    0.672172    0.466665    0.818680    11.00000    0.02009    0.02193 =
         0.02389    0.00666   -0.00058    0.01003
C143  1    0.673603    0.472335    0.905844    11.00000    0.02331    0.02161 =
         0.02652    0.00855   -0.00209    0.00654
C145  1    0.662630    0.591950    0.709923    11.00000    0.01570    0.02319 =
         0.02876    0.01023    0.00137    0.00857
C66   1    0.719694    0.646397    0.846572    11.00000    0.02119    0.02135 =
         0.03161    0.00709   -0.00015    0.01066
C148  1    0.682157    0.651436    1.019896    11.00000    0.03141    0.02541 =
         0.02954    0.00610    0.00095    0.01045
C149  1    0.644586    0.334313    0.841272    11.00000    0.02075    0.02192 =
         0.02463    0.00852    0.00027    0.00903
C34   1    0.692165    0.599804    0.797041    11.00000    0.02187    0.02000 =
         0.02676    0.00624    0.00181    0.01051
C91   1    0.683486    0.640268    0.760848    11.00000    0.01944    0.02206 =
         0.02997    0.00803   -0.00057    0.00815
C103  1    0.611467    0.239635    0.740456    11.00000    0.02266    0.02276 =
         0.02512    0.00788    0.00133    0.01118
C128  1    0.651220    0.377121    0.804510    11.00000    0.01762    0.02186 =
         0.02429    0.00771    0.00028    0.00933
C150  1    0.652406    0.630158    0.673588    11.00000    0.02018    0.02323 =
         0.03518    0.01165    0.00349    0.00949
AFIX  43
H150  2    0.664026    0.689581    0.682881    11.00000   -1.20000
AFIX   0
C151  1    0.673124    0.508576    0.782429    11.00000    0.01865    0.02097 =
         0.02531    0.00732    0.00102    0.00825
C120  1    0.633705    0.330500    0.754711    11.00000    0.01886    0.02110 =
         0.02350    0.00886    0.00120    0.00843
C152  1    0.634498    0.250355    0.914021    11.00000    0.03876    0.02576 =
         0.03007    0.01315    0.00391    0.01321
C153  1    0.611884    0.365843    0.631746    11.00000    0.02087    0.02614 =
         0.02398    0.00938    0.00077    0.00928
C154  1    0.627123    0.457389    0.646448    11.00000    0.01938    0.02296 =
         0.02554    0.01120    0.00257    0.00960
C155  1    0.870106    0.554211    0.631050    11.00000    0.01712    0.02479 =
         0.03803    0.01394    0.00642    0.00644
C70   1    0.592757    0.318172    0.582772    11.00000    0.02676    0.02595 =
         0.02230    0.00907   -0.00025    0.00874
AFIX  43
H70   2    0.594314    0.346438    0.558626    11.00000   -1.20000
AFIX   0
C125  1    0.614774    0.498384    0.611463    11.00000    0.03540    0.02533 =
         0.02375    0.00963    0.00268    0.01403
AFIX  43
H125  2    0.598353    0.466368    0.578053    11.00000   -1.20000
AFIX   0
C54   1    0.867628    0.465120    0.700426    11.00000    0.01452    0.02243 =
         0.03842    0.01291    0.00430    0.00670
C61   1    0.625324    0.245078    0.828152    11.00000    0.02464    0.02362 =
         0.02639    0.00963    0.00219    0.01203
C109  1    0.687778    0.605393    0.967364    11.00000    0.03200    0.02558 =
         0.02899    0.00700    0.00208    0.01183
C47   1    0.895414    0.337135    0.806018    11.00000    0.02984    0.02611 =
         0.03083    0.01223    0.00489    0.01383
C62   1    0.656479    0.380095    0.891162    11.00000    0.02805    0.02257 =
         0.02598    0.00932    0.00162    0.01277
C115  1    0.901781    0.556265    0.802937    11.00000    0.01744    0.02146 =
         0.03528    0.01108    0.00312    0.00738
C123  1    0.566208    0.103622    0.678089    11.00000    0.03953    0.02187 =
         0.02054    0.00253   -0.00265    0.01096
AFIX  43
H123  2    0.552275    0.071826    0.644600    11.00000   -1.20000
AFIX   0
C156  1    0.560838    0.061204    0.712808    11.00000    0.04388    0.02080 =
         0.02822    0.00713   -0.00191    0.00925
C157  1    0.884801    0.597821    0.680908    11.00000    0.01748    0.01999 =
         0.03940    0.01042    0.00526    0.00628
PART 1
C158  1    0.926292    0.297750    0.843434    51.00000    0.04074    0.02500 =
         0.03211    0.01189    0.00252    0.01718
PART 0
C159  1    0.571431    0.230554    0.567938    11.00000    0.03283    0.02641 =
         0.02156    0.00427   -0.00101    0.01101
C160  1    0.855970    0.465523    0.615462    11.00000    0.01990    0.02531 =
         0.03681    0.01406    0.00318    0.00596
C161  1    0.753396    0.737056    0.859013    11.00000    0.03211    0.02351 =
         0.02682    0.00644    0.00034    0.01382
C67   1    0.842252    0.331479    0.634295    11.00000    0.01852    0.02633 =
         0.03364    0.01174    0.00032    0.00615

PART 1
O11   5    0.360712    0.472708    0.697816    61.00000    0.03907    0.08093 =
         0.06552    0.03115    0.01606    0.00883

PART 0
C162  1    0.635161    0.372602    0.718660    11.00000    0.02317    0.02210 =
         0.02124    0.00590   -0.00033    0.01093
C163  1    0.854290    0.421654    0.650508    11.00000    0.01610    0.02516 =
         0.03607    0.01451    0.00192    0.00743
C131  1    0.912606    0.600640    0.851803    11.00000    0.02896    0.02289 =
         0.03549    0.01097    0.00198    0.01132
AFIX  43
H131  2    0.910764    0.571079    0.875322    11.00000   -1.20000
AFIX   0
C164  1    0.884247    0.554288    0.716248    11.00000    0.01582    0.02117 =
         0.03513    0.01194    0.00433    0.00515
C165  1    0.674267    0.518034    0.953525    11.00000    0.03143    0.02115 =
         0.02749    0.00784    0.00017    0.00881
AFIX  43
H165  2    0.665326    0.489479    0.977573    11.00000   -1.20000
AFIX   0
C166  1    0.889699    0.465313    0.786789    11.00000    0.01988    0.02163 =
         0.03463    0.01004    0.00334    0.00837
C167  1    0.833753    0.200531    0.652825    11.00000    0.03345    0.02574 =
         0.03396    0.01315   -0.00159    0.00842
AFIX  43
H167  2    0.830958    0.169970    0.675874    11.00000   -1.20000
AFIX   0
C168  1    0.593559    0.235007    0.653306    11.00000    0.02411    0.02226 =
         0.02332    0.00582    0.00089    0.01097
C90   1    0.879006    0.792398    0.933980    11.00000    0.02382    0.02085 =
         0.03801    0.00541   -0.00061    0.00730
C108  1    0.871625    0.599052    0.594940    11.00000    0.02274    0.02924 =
         0.04404    0.01657    0.00652    0.01240
C114  1    0.930900    0.734298    0.919522    11.00000    0.02598    0.02046 =
         0.03783    0.00751   -0.00096    0.00785
C45   1    0.706624    0.646547    0.932173    11.00000    0.02810    0.02082 =
         0.02849    0.00508   -0.00337    0.00794
AFIX  43
H45   2    0.719447    0.706092    0.941462    11.00000   -1.20000
AFIX   0
C118  1    0.843285    0.287282    0.669376    11.00000    0.02038    0.02473 =
         0.03613    0.01266    0.00027    0.00806
C116  1    0.901392    0.599141    0.767245    11.00000    0.01566    0.02312 =
         0.04211    0.01323    0.00585    0.00865

PART 1
O4    5    0.382861    0.628941    0.760097    61.00000    0.04756    0.06643 =
         0.07752    0.03072    0.02793    0.01953

PART 0
C46   1    0.844095    0.421809    0.564267    11.00000    0.02027    0.02929 =
         0.03383    0.01222    0.00071    0.00841
C53   1    0.903516    0.689057    0.696807    11.00000    0.02267    0.02225 =
         0.03985    0.01383    0.00927    0.00992
C36   1    0.582747    0.108714    0.761664    11.00000    0.04106    0.02178 =
         0.02683    0.00887   -0.00122    0.01128
AFIX  43
H36   2    0.580990    0.080447    0.785817    11.00000   -1.20000
AFIX   0
C126  1    0.591644    0.192400    0.690691    11.00000    0.02726    0.01974 =
         0.02523    0.00570   -0.00294    0.00918
C99   1    0.573214    0.191345    0.603890    11.00000    0.03163    0.02050 =
         0.02613    0.00569    0.00015    0.00936
AFIX  43
H99   2    0.559888    0.131743    0.594298    11.00000   -1.20000
AFIX   0
C98   1    0.870093    0.421294    0.736305    11.00000    0.01597    0.02457 =
         0.03186    0.01144    0.00129    0.00670
C127  1    0.833496    0.288448    0.584531    11.00000    0.02558    0.02652 =
         0.03380    0.01071   -0.00011    0.00850
C100  1    0.832160    0.333080    0.548075    11.00000    0.02635    0.03156 =
         0.03652    0.01343    0.00074    0.00992
C101  1    0.651090    0.336913    0.926374    11.00000    0.03906    0.02471 =
         0.02249    0.00616    0.00109    0.01265
AFIX  43
H101  2    0.659110    0.368208    0.959806    11.00000   -1.20000
AFIX   0
C129  1    0.621465    0.205584    0.864527    11.00000    0.03296    0.02383 =
         0.02692    0.00866    0.00220    0.01338
AFIX  43
H129  2    0.609558    0.146137    0.855390    11.00000   -1.20000
AFIX   0
C104  1    0.921869    0.733379    0.746678    11.00000    0.02443    0.02396 =
         0.04366    0.01517    0.00892    0.00983
C124  1    0.707380    0.603060    0.883204    11.00000    0.02357    0.02132 =
         0.02736    0.00703   -0.00351    0.00937
C169  1    0.956043    0.830889    1.017381    11.00000    0.03785    0.03225 =
         0.03279    0.00238   -0.00934    0.00797
AFIX  43
H169  2    0.966338    0.865457    1.050249    11.00000   -1.20000
AFIX   0
C170  1    0.894798    0.840413    0.982717    11.00000    0.03015    0.02716 =
         0.03869    0.00628   -0.00259    0.01086
AFIX  43
H170  2    0.862839    0.881056    0.992758    11.00000   -1.20000
AFIX   0
C171  1    0.903741    0.733172    0.661857    11.00000    0.02627    0.02631 =
         0.04819    0.01748    0.01193    0.01126
C172  1    0.727223    0.774164    0.823795    11.00000    0.02680    0.02397 =
         0.03533    0.01125    0.00114    0.01125
PART 1
C173  1    0.624111    0.203005    0.952406    21.00000    0.04373    0.02597 =
         0.03748    0.01606    0.01095    0.02465
PART 0
C105  1    0.870816    0.293688    0.756678    11.00000    0.02986    0.01910 =
         0.03540    0.00941    0.00067    0.00692
AFIX  43
H105  2    0.862001    0.234623    0.746546    11.00000   -1.20000
AFIX   0
C174  1    0.756478    0.864512    0.845785    11.00000    0.03552    0.02344 =
         0.03497    0.00773   -0.00393    0.00882
C63   1    0.858427    0.332913    0.721218    11.00000    0.01982    0.02362 =
         0.03359    0.01136    0.00055    0.00675
C119  1    0.886064    0.687493    0.610009    11.00000    0.03322    0.02652 =
         0.04301    0.01779    0.01129    0.01171
C64   1    0.741611    0.929300    0.829637    11.00000    0.04355    0.02649 =
         0.03656    0.01005   -0.00267    0.01303
AFIX  43
H64   2    0.705497    0.916995    0.799018    11.00000   -1.20000
AFIX   0
C65   1    0.902580    0.422893    0.820087    11.00000    0.02591    0.02294 =
         0.02923    0.00852    0.00423    0.00873
AFIX  43
H65   2    0.916831    0.453459    0.853772    11.00000   -1.20000
AFIX   0
C121  1    0.828317    0.158302    0.603987    11.00000    0.03584    0.02544 =
         0.03390    0.00910   -0.00560    0.00954
C175  1    0.926185    0.687715    0.867648    11.00000    0.02016    0.02225 =
         0.03848    0.00897    0.00144    0.00719
C176  1    0.541479    0.178241    0.514227    11.00000    0.04973    0.03117 =
         0.02208    0.00904   -0.00019    0.01619
C177  1    0.920401    0.688785    0.783176    11.00000    0.01945    0.01953 =
         0.04056    0.01103    0.00368    0.00689
C178  1    0.811436    0.801444    0.898637    11.00000    0.02844    0.02231 =
         0.03542    0.00828   -0.00153    0.01055
C130  1    0.597644    0.625435    0.586799    11.00000    0.04582    0.02877 =
         0.03387    0.01359    0.00388    0.01731
C179  1    0.933347    0.730158    0.832145    11.00000    0.02320    0.01912 =
         0.04625    0.01033    0.00198    0.00736
AFIX  43
H179  2    0.947719    0.789851    0.842431    11.00000   -1.20000
AFIX   0
C180  1    0.811231    0.881066    0.891347    11.00000    0.03415    0.02330 =
         0.03947    0.00886    0.00474    0.01193
C181  1    0.693853    0.727755    0.776338    11.00000    0.03062    0.02049 =
         0.03244    0.00939   -0.00065    0.01042
AFIX  43
H181  2    0.677576    0.754403    0.753693    11.00000   -1.20000
AFIX   0
C182  1    0.684567    0.743226    1.026685    11.00000    0.05445    0.03126 =
         0.03222    0.00438    0.00437    0.02033
AFIX 137
H18A  2    0.743446    0.774038    1.019420    11.00000   -1.50000
H18B  2    0.677696    0.769466    1.060429    11.00000   -1.50000
H18C  2    0.634099    0.744878    1.004548    11.00000   -1.50000
AFIX   0
C183  1    0.828063    0.202497    0.570491    11.00000    0.03576    0.02623 =
         0.02908    0.00725   -0.00092    0.00771
AFIX  43
H183  2    0.824085    0.173802    0.536898    11.00000   -1.20000
AFIX   0
C184  1    0.764777    0.651089    1.053613    11.00000    0.04106    0.03917 =
         0.03032    0.00785   -0.00245    0.01573
AFIX 137
H18D  2    0.763749    0.592786    1.050274    11.00000   -1.50000
H18E  2    0.760789    0.679474    1.087493    11.00000   -1.50000
H18F  2    0.822211    0.680789    1.044465    11.00000   -1.50000
AFIX   0
C185  1    0.844990    0.464677    0.528633    11.00000    0.02535    0.03203 =
         0.04600    0.01858    0.00574    0.01019
C132  1    0.854170    0.966030    0.918782    11.00000    0.03064    0.02498 =
         0.03941    0.00365   -0.00394    0.00723
AFIX  43
H132  2    0.894886    0.979682    0.948076    11.00000   -1.20000
AFIX   0
C186  1    0.591848    0.608025    1.035175    11.00000    0.04368    0.04315 =
         0.04047    0.00994    0.01169    0.02156
AFIX 137
H18G  2    0.539715    0.608652    1.013746    11.00000   -1.50000
H18H  2    0.588991    0.638085    1.068928    11.00000   -1.50000
H18I  2    0.589130    0.549599    1.032615    11.00000   -1.50000
AFIX   0
C187  1    0.942528    0.865987    0.727159    11.00000    0.03276    0.02523 =
         0.04915    0.01404    0.00635    0.00915
C188  1    0.820039    0.292044    0.498283    11.00000    0.03646    0.03157 =
         0.03867    0.01238    0.00010    0.01127
AFIX  43
H188  2    0.812542    0.233198    0.487895    11.00000   -1.20000
AFIX   0

PART 1
N1    3    0.189202    0.612296    0.765669    61.00000    0.02664    0.06661 =
         0.07685    0.03563    0.01204    0.01662

PART 0
C189  1    0.989930    0.724295    0.955281    11.00000    0.02997    0.02256 =
         0.04746    0.00963   -0.01025    0.00685
AFIX  43
H189  2    1.022861    0.684258    0.945949    11.00000   -1.20000
AFIX   0
C88   1    1.001561    0.770725    1.003456    11.00000    0.03740    0.03761 =
         0.04709    0.01461   -0.01236    0.00999
AFIX  43
H88   2    1.040676    0.761523    1.027064    11.00000   -1.20000
AFIX   0
C14   1    0.922828    0.820929    0.678375    11.00000    0.03662    0.02728 =
         0.04500    0.01849    0.01052    0.01177
AFIX  43
H14   2    0.922179    0.850594    0.655047    11.00000   -1.20000
AFIX   0
C135  1    0.941341    0.821894    0.761243    11.00000    0.03487    0.02256 =
         0.04255    0.01135    0.00790    0.01014
AFIX  43
H135  2    0.953907    0.852080    0.794990    11.00000   -1.20000
AFIX   0
C41   1    0.860072    0.556552    0.544966    11.00000    0.03185    0.03358 =
         0.03997    0.01844    0.00760    0.01413
C17   1    0.818421    0.333083    0.463271    11.00000    0.03496    0.03551 =
         0.04115    0.01524    0.00414    0.01220
C97   1    0.864914    0.601777    0.511087    11.00000    0.05431    0.03633 =
         0.03706    0.01542    0.00968    0.01808
AFIX  43
H97   2    0.859488    0.572582    0.477460    11.00000   -1.20000
AFIX   0
C19   1    0.641892    0.721204    0.603632    11.00000    0.06480    0.03043 =
         0.03965    0.01842    0.00445    0.01613
AFIX 137
H19A  2    0.616554    0.746415    0.632432    11.00000   -1.50000
H19B  2    0.628808    0.744444    0.577402    11.00000   -1.50000
H19C  2    0.708601    0.733977    0.611824    11.00000   -1.50000
AFIX   0
C50   1    0.554843    0.233465    0.480268    11.00000    0.06122    0.03532 =
         0.02763    0.01012    0.00006    0.01471
AFIX 137
H50A  2    0.619891    0.265768    0.484686    11.00000   -1.50000
H50B  2    0.517550    0.272335    0.487939    11.00000   -1.50000
H50C  2    0.535662    0.197720    0.446395    11.00000   -1.50000
AFIX   0
C11   1    0.779726    1.012135    0.858411    11.00000    0.05512    0.02678 =
         0.04752    0.01369    0.00207    0.01867
AFIX  43
H11   2    0.767598    1.056737    0.848293    11.00000   -1.20000
AFIX   0
C28   1    0.830901    0.419842    0.479562    11.00000    0.04159    0.04146 =
         0.03689    0.02075    0.00658    0.01903
AFIX  43
H28   2    0.829689    0.449236    0.456135    11.00000   -1.20000
AFIX   0
C141  1    0.623796    0.588462    0.537101    11.00000    0.06036    0.03777 =
         0.03504    0.01894    0.00190    0.01869
AFIX 137
H14A  2    0.690425    0.597444    0.540182    11.00000   -1.50000
H14B  2    0.605965    0.616291    0.514178    11.00000   -1.50000
H14C  2    0.591799    0.527900    0.525017    11.00000   -1.50000
AFIX   0

PART 1
N4    3    0.359812    0.377898    0.770438    61.00000    0.02987    0.07022 =
         0.08417    0.04512    0.01559    0.02419

PART 0
C92   1    0.824769    0.064341    0.588445    11.00000    0.05137    0.02616 =
         0.03780    0.00862   -0.00121    0.01579
C81   1    0.835612    1.029552    0.902012    11.00000    0.04266    0.02135 =
         0.05331    0.00778   -0.00408    0.00769
AFIX  43
H81   2    0.862198    1.086625    0.921141    11.00000   -1.20000
AFIX   0
C73   1    0.595308    0.113861    0.499623    11.00000    0.06234    0.03071 =
         0.03125    0.00471   -0.00072    0.01801
AFIX 137
H73A  2    0.573328    0.079625    0.465632    11.00000   -1.50000
H73B  2    0.585951    0.077242    0.520727    11.00000   -1.50000
H73C  2    0.660985    0.143646    0.503195    11.00000   -1.50000
AFIX   0
C6    1    0.963138    0.962107    0.742766    11.00000    0.04493    0.02437 =
         0.04975    0.01446    0.00688    0.00844
PART 1
C106  1    0.520058   -0.035951    0.699557    31.00000    0.04533    0.02223 =
         0.03026    0.00731   -0.00162    0.01080
PART 0
C29   1    0.877383    0.687838    0.525132    11.00000    0.06051    0.03669 =
         0.04170    0.02214    0.01330    0.02095
C77   1    0.491577    0.605942    0.582215    11.00000    0.04208    0.05269 =
         0.04959    0.02631    0.00183    0.02360
AFIX 137
H77A  2    0.463088    0.544885    0.573583    11.00000   -1.50000
H77B  2    0.469914    0.627174    0.556789    11.00000   -1.50000
H77C  2    0.474671    0.633444    0.613375    11.00000   -1.50000
AFIX   0
C138  1    0.745311    0.014517    0.608488    11.00000    0.05964    0.03039 =
         0.04878    0.00902   -0.00072    0.00682
AFIX 137
H13A  2    0.687472    0.021817    0.596352    11.00000   -1.50000
H13B  2    0.755884    0.035181    0.644173    11.00000   -1.50000
H13C  2    0.741657   -0.045377    0.597781    11.00000   -1.50000
AFIX   0
C32   1    0.802718    0.288565    0.408653    11.00000    0.04807    0.04185 =
         0.04121    0.02072    0.00348    0.01360
C39   1    0.439346    0.129559    0.507359    11.00000    0.05095    0.04210 =
         0.03497    0.00570   -0.00489    0.00761
AFIX 137
H39A  2    0.403404    0.169414    0.516052    11.00000   -1.50000
H39B  2    0.429977    0.092793    0.528378    11.00000   -1.50000
H39C  2    0.419239    0.095287    0.473247    11.00000   -1.50000
AFIX   0
C21   1    0.990658    1.001581    0.797561    11.00000    0.05435    0.02367 =
         0.05876    0.01390    0.00443    0.01010
AFIX 137
H21A  2    1.046162    0.988677    0.807955    11.00000   -1.50000
H21B  2    0.940504    0.978678    0.814294    11.00000   -1.50000
H21C  2    1.003034    1.062814    0.805726    11.00000   -1.50000
AFIX   0
PART 1
C8    1    1.028335    0.343881    0.864369    51.00000    0.03789    0.03347 =
         0.04307    0.01451   -0.00084    0.02035
AFIX 137
H8A   2    1.035540    0.403413    0.880765    51.00000   -1.50000
H8B   2    1.065699    0.339430    0.837825    51.00000   -1.50000
H8C   2    1.048607    0.318114    0.887820    51.00000   -1.50000
AFIX   0
PART 0
C22   1    0.887106    0.728568    0.574231    11.00000    0.04937    0.03200 =
         0.05598    0.02339    0.01513    0.01953
AFIX  43
H22   2    0.894907    0.787473    0.584309    11.00000   -1.20000
AFIX   0
PART 1
C86   1    0.495208   -0.079495    0.645065    31.00000    0.04742    0.02820 =
         0.04127    0.01006    0.00527    0.00729
AFIX 137
H86A  2    0.548742   -0.062868    0.628867    31.00000   -1.50000
H86B  2    0.444286   -0.062983    0.632220    31.00000   -1.50000
H86C  2    0.476566   -0.140724    0.638957    31.00000   -1.50000
AFIX   0
PART 0
C79   1    0.715842    0.299003    0.384039    11.00000    0.04728    0.05889 =
         0.04308    0.02307    0.00159    0.01001
AFIX 137
H79A  2    0.723944    0.358943    0.388359    11.00000   -1.50000
H79B  2    0.662594    0.276226    0.398906    11.00000   -1.50000
H79C  2    0.705680    0.268486    0.349181    11.00000   -1.50000
AFIX   0

PART 1
C142  1    0.076622    0.378467    0.697535    61.00000    0.03103    0.07974 =
         0.07027    0.02826    0.00598    0.01710
AFIX  23
H14J  2    0.036696    0.352534    0.665583    61.00000   -1.20000
H14K  2    0.039859    0.401321    0.721940    61.00000   -1.20000
AFIX   0

PART 0
C107  1    1.040139    1.000518    0.717468    11.00000    0.06812    0.02982 =
         0.05818    0.01538    0.00623    0.00170
AFIX 137
H10A  2    1.052849    1.061908    0.727577    11.00000   -1.50000
H10B  2    1.021652    0.978140    0.682093    11.00000   -1.50000
H10C  2    1.095675    0.986328    0.726385    11.00000   -1.50000
AFIX   0
C26   1    0.879124    0.736962    0.487286    11.00000    0.09153    0.04306 =
         0.05419    0.03224    0.02491    0.02803
C111  1    0.875381    0.982754    0.727105    11.00000    0.07492    0.03048 =
         0.05181    0.01113   -0.00248    0.02532
AFIX 137
H11A  2    0.825869    0.960264    0.744326    11.00000   -1.50000
H11B  2    0.856583    0.957095    0.691890    11.00000   -1.50000
H11C  2    0.888021    1.044002    0.735167    11.00000   -1.50000
AFIX   0
C15   1    0.884311    0.324144    0.385506    11.00000    0.05627    0.05436 =
         0.05384    0.02147    0.01193    0.02116
AFIX 137
H15A  2    0.875319    0.291833    0.350988    11.00000   -1.50000
H15B  2    0.940443    0.320390    0.402091    11.00000   -1.50000
H15C  2    0.890074    0.383278    0.388433    11.00000   -1.50000
AFIX   0
C38   1    0.787680    0.192486    0.397251    11.00000    0.08785    0.04426 =
         0.04384    0.01204    0.00052    0.02329
AFIX 137
H38A  2    0.736569    0.168390    0.413053    11.00000   -1.50000
H38B  2    0.843803    0.182562    0.409554    11.00000   -1.50000
H38C  2    0.773158    0.165739    0.361934    11.00000   -1.50000
AFIX   0
C72   1    0.810288    0.026067    0.533371    11.00000    0.06290    0.03523 =
         0.04576    0.01467    0.00170    0.01890
AFIX 137
H72A  2    0.802344   -0.034576    0.525292    11.00000   -1.50000
H72B  2    0.863967    0.052832    0.520129    11.00000   -1.50000
H72C  2    0.755225    0.035285    0.519207    11.00000   -1.50000
AFIX   0
PART 1
C40   1    0.867605    0.305725    0.884375    51.00000    0.06198    0.03832 =
         0.04411    0.01974   -0.00174    0.01684
AFIX 137
H40A  2    0.892090    0.286845    0.910179    51.00000   -1.50000
H40B  2    0.804079    0.270743    0.871610    51.00000   -1.50000
H40C  2    0.868874    0.364721    0.897686    51.00000   -1.50000
AFIX   0

C134  1    0.344373    0.540049    0.887947    61.00000    0.04306    0.07304 =
         0.05512    0.03631    0.01383    0.02487
AFIX  23
H13D  2    0.389775    0.570139    0.917786    61.00000   -1.20000
H13E  2    0.315701    0.481548    0.888281    61.00000   -1.20000
AFIX   0

PART 0
C74   1    0.915816    0.056976    0.609833    11.00000    0.06148    0.04001 =
         0.05435    0.01655   -0.00202    0.02663
AFIX 137
H74A  2    0.922727    0.076627    0.645493    11.00000   -1.50000
H74B  2    0.967116    0.091607    0.598576    11.00000   -1.50000
H74C  2    0.915776   -0.002011    0.599096    11.00000   -1.50000
AFIX   0

PART 1
C31   1    0.133632    0.571149    0.836164    61.00000    0.03272    0.06447 =
         0.06995    0.03589    0.01483    0.02093
AFIX  23
H31A  2    0.114528    0.593334    0.868110    61.00000   -1.20000
H31B  2    0.079990    0.526405    0.815103    61.00000   -1.20000
AFIX   0
C18   1    0.271834    0.584606    0.885356    61.00000    0.04559    0.07141 =
         0.05723    0.02599    0.01255    0.02409
AFIX  23
H18J  2    0.241127    0.589489    0.914859    61.00000   -1.20000
H18K  2    0.300316    0.641958    0.883133    61.00000   -1.20000
AFIX   0
C13   1    0.110592    0.314007    0.711870    61.00000    0.03324    0.06385 =
         0.07602    0.01613    0.01016    0.01326
AFIX  23
H13F  2    0.058202    0.265752    0.712149    61.00000   -1.20000
H13G  2    0.150049    0.292972    0.688518    61.00000   -1.20000
AFIX   0
C60   1    0.455736    0.495327    0.840925    61.00000    0.03313    0.07288 =
         0.07631    0.03848    0.01541    0.02985
AFIX  23
H60A  2    0.491091    0.507985    0.873448    61.00000   -1.20000
H60B  2    0.499299    0.514791    0.819467    61.00000   -1.20000
AFIX   0
C43   1    0.440419    0.537069    0.702417    61.00000    0.04057    0.07521 =
         0.07009    0.03860    0.01778    0.02013
AFIX  23
H43A  2    0.466237    0.528682    0.671362    61.00000   -1.20000
H43B  2    0.486781    0.537483    0.728179    61.00000   -1.20000
AFIX   0
C51   1    0.412034    0.401938    0.820436    61.00000    0.03630    0.06478 =
         0.08969    0.03760    0.01051    0.02876
AFIX  23
H51A  2    0.460467    0.373240    0.819156    61.00000   -1.20000
H51B  2    0.369630    0.382379    0.842359    61.00000   -1.20000
AFIX   0
C144  1    0.417923    0.618551    0.715347    61.00000    0.03956    0.07691 =
         0.06220    0.03431    0.01917    0.01748
AFIX  23
H14L  2    0.473902    0.665731    0.718312    61.00000   -1.20000
H14M  2    0.371599    0.618180    0.689580    61.00000   -1.20000
AFIX   0
C83   1    0.108995    0.571017    0.727485    61.00000    0.02998    0.07617 =
         0.08166    0.04738    0.01012    0.01894
AFIX  23
H83A  2    0.088580    0.614763    0.717556    61.00000   -1.20000
H83B  2    0.058017    0.539398    0.741031    61.00000   -1.20000
AFIX   0
C82   1    0.205569    0.300679    0.776550    61.00000    0.04312    0.05580 =
         0.08471    0.03244    0.01446    0.02310
AFIX  23
H82A  2    0.162371    0.242996    0.767552    61.00000   -1.20000
H82B  2    0.218678    0.322008    0.812563    61.00000   -1.20000
AFIX   0
C23   1    0.161990    0.640867    0.813401    61.00000    0.03838    0.06636 =
         0.07777    0.03580    0.00737    0.02151
AFIX  23
H23A  2    0.110099    0.664298    0.810126    61.00000   -1.20000
H23B  2    0.214101    0.686565    0.835098    61.00000   -1.20000
AFIX   0
C9    1    0.291173    0.296530    0.757331    61.00000    0.04315    0.07227 =
         0.08015    0.03125    0.01425    0.02661
AFIX  23
H9A   2    0.316008    0.257507    0.769925    61.00000   -1.20000
H9B   2    0.278023    0.273401    0.721377    61.00000   -1.20000
AFIX   0

C55   1    0.914312    0.204082    0.821500    51.00000    0.06566    0.02025 =
         0.03391    0.01172   -0.01000    0.01199
AFIX 137
H55A  2    0.949955    0.195848    0.794355    51.00000   -1.50000
H55B  2    0.849082    0.174138    0.809584    51.00000   -1.50000
H55C  2    0.936189    0.181977    0.846444    51.00000   -1.50000
AFIX   0

C94   1    0.128089    0.511904    0.683528    61.00000    0.03576    0.09063 =
         0.06754    0.04710    0.01110    0.02158
AFIX  23
H94A  2    0.072477    0.488307    0.658659    61.00000   -1.20000
H94B  2    0.178299    0.543536    0.669543    61.00000   -1.20000
AFIX   0
C93   1    0.420912    0.375773    0.731771    61.00000    0.04037    0.07338 =
         0.09041    0.02798    0.02074    0.02299
AFIX  23
H93A  2    0.432719    0.320281    0.722199    61.00000   -1.20000
H93B  2    0.480695    0.419549    0.745118    61.00000   -1.20000
AFIX   0
C12   1    0.251170    0.682457    0.751943    61.00000    0.05189    0.06676 =
         0.07822    0.04121    0.01497    0.02484
AFIX  23
H12A  2    0.231896    0.733978    0.763763    61.00000   -1.20000
H12B  2    0.246359    0.667697    0.716006    61.00000   -1.20000
AFIX   0

C33   1    0.433791   -0.060303    0.721749    31.00000    0.06945    0.03044 =
         0.05376    0.00367    0.01925   -0.00885
AFIX 137
H33A  2    0.386322   -0.040472    0.708295    31.00000   -1.50000
H33B  2    0.447091   -0.034516    0.757165    31.00000   -1.50000
H33C  2    0.411828   -0.121766    0.714228    31.00000   -1.50000
AFIX   0

C25   1    0.351545    0.699777    0.774013    61.00000    0.04886    0.05912 =
         0.07366    0.02160    0.01261    0.01823
AFIX  23
H25A  2    0.391431    0.745728    0.763668    61.00000   -1.20000
H25B  2    0.356820    0.719159    0.809987    61.00000   -1.20000
AFIX   0

C85   1    0.791746    0.764196    0.486663    41.00000    0.07847    0.07839 =
         0.07858    0.05826    0.01134    0.03142
AFIX 137
H85A  2    0.789538    0.799725    0.519231    41.00000   -1.50000
H85B  2    0.737782    0.714208    0.477107    41.00000   -1.50000
H85C  2    0.791827    0.796138    0.463250    41.00000   -1.50000
AFIX   0
C3    1    0.962191    0.816568    0.502638    41.00000    0.09384    0.06911 =
         0.07984    0.05152    0.02036    0.01246
AFIX 137
H3A   2    0.960043    0.849789    0.480109    41.00000   -1.50000
H3B   2    1.019151    0.800395    0.501860    41.00000   -1.50000
H3C   2    0.960400    0.850333    0.535746    41.00000   -1.50000
AFIX   0
C89   1    0.594981   -0.068105    0.719952    31.00000    0.07345    0.02156 =
         0.06512    0.00661   -0.03228    0.01357
AFIX 137
H89A  2    0.572712   -0.129609    0.712098    31.00000   -1.50000
H89B  2    0.608918   -0.042892    0.755398    31.00000   -1.50000
H89C  2    0.650813   -0.052198    0.705288    31.00000   -1.50000
AFIX   0

C95   1    0.379377    0.390480    0.687502    61.00000    0.04805    0.07088 =
         0.08053    0.01868    0.02062    0.01257
AFIX  23
H95A  2    0.421746    0.387081    0.662828    61.00000   -1.20000
H95B  2    0.321036    0.345072    0.673398    61.00000   -1.20000
AFIX   0

C44   1    0.632445    0.261163    1.004431    21.00000    0.10114    0.04596 =
         0.03315    0.02055    0.01427    0.02278
AFIX 137
H44A  2    0.627406    0.227961    1.027395    21.00000   -1.50000
H44B  2    0.583050    0.287942    1.006319    21.00000   -1.50000
H44C  2    0.692194    0.304667    1.012749    21.00000   -1.50000
AFIX   0
C146  1    0.699990    0.161545    0.950330    21.00000    0.06296    0.05852 =
         0.04521    0.03448    0.01474    0.03352
AFIX 137
H14D  2    0.759713    0.204991    0.960821    21.00000   -1.50000
H14E  2    0.697617    0.126885    0.916857    21.00000   -1.50000
H14F  2    0.691886    0.125850    0.971965    21.00000   -1.50000
AFIX   0
C80   1    0.883342    0.685112    0.436017    41.00000    0.14288    0.05614 =
         0.05580    0.03667    0.02560    0.03801
AFIX 137
H80A  2    0.826585    0.638157    0.424141    41.00000   -1.50000
H80B  2    0.936167    0.662951    0.436469    41.00000   -1.50000
H80C  2    0.889993    0.720813    0.414399    41.00000   -1.50000
AFIX   0
C20   1    0.530932    0.135298    0.943082    21.00000    0.05135    0.04723 =
         0.05451    0.02971    0.01610    0.02127
AFIX 137
H20A  2    0.532322    0.099592    0.964229    21.00000   -1.50000
H20B  2    0.518554    0.100605    0.908910    21.00000   -1.50000
H20C  2    0.482352    0.162410    0.950145    21.00000   -1.50000
AFIX   0
PART 2
C110  1    0.578199    0.239038    0.989612   -21.00000    0.06589    0.04186 =
         0.05198    0.02876    0.02632    0.03335
AFIX 137
H11D  2    0.594465    0.300672    0.998996   -21.00000   -1.50000
H11E  2    0.585438    0.221080    1.018736   -21.00000   -1.50000
H11F  2    0.514149    0.214760    0.973721   -21.00000   -1.50000
AFIX   0
C7    1    0.641862    0.208578    0.954100   -21.00000    0.06410    0.02610 =
         0.01204    0.00192   -0.00103    0.00310
C58   1    0.737788    0.234319    0.980314   -21.00000    0.03930    0.06748 =
         0.05523    0.03770    0.00145    0.02446
AFIX 137
H58A  2    0.777614    0.213194    0.957805   -21.00000   -1.50000
H58B  2    0.737704    0.210675    1.007636   -21.00000   -1.50000
H58C  2    0.760858    0.295944    0.992665   -21.00000   -1.50000
AFIX   0
C96   1    0.606306    0.112860    0.934069   -21.00000    0.08066    0.02882 =
         0.03140    0.01501    0.00022    0.01656
AFIX 137
H96A  2    0.549767    0.096634    0.911060   -21.00000   -1.50000
H96B  2    0.593330    0.088868    0.960966   -21.00000   -1.50000
H96C  2    0.652945    0.091499    0.917294   -21.00000   -1.50000
AFIX   0
C37   1    0.643480   -0.050293    0.712874   -31.00000    0.07132    0.02828 =
         0.06413    0.01753   -0.00257    0.02211
AFIX 137
H37A  2    0.670807   -0.014596    0.746035   -31.00000   -1.50000
H37B  2    0.685665   -0.036471    0.689998   -31.00000   -1.50000
H37C  2    0.632398   -0.109662    0.711232   -31.00000   -1.50000
AFIX   0
C136  1    0.550891   -0.034685    0.699181   -31.00000    0.06251    0.01898 =
         0.02825    0.00384   -0.00332    0.00998
C71   1    0.480813   -0.072098    0.727326   -31.00000    0.07624    0.03555 =
         0.05004    0.00692    0.00231   -0.00591
AFIX 137
H71A  2    0.508431   -0.057690    0.761335   -31.00000   -1.50000
H71B  2    0.459694   -0.133517    0.713119   -31.00000   -1.50000
H71C  2    0.428402   -0.049596    0.725961   -31.00000   -1.50000
AFIX   0
C4    1    0.518817   -0.077395    0.644897   -31.00000    0.06702    0.01842 =
         0.03042    0.00271   -0.01528    0.01089
AFIX 137
H4A   2    0.472761   -0.053810    0.633608   -31.00000   -1.50000
H4B   2    0.491563   -0.138078    0.639034   -31.00000   -1.50000
H4C   2    0.571476   -0.067797    0.627098   -31.00000   -1.50000
AFIX   0
C30   1    0.797353    0.695972    0.450696   -41.00000    0.11411    0.07093 =
         0.07386    0.04638   -0.00320    0.02476
AFIX 137
H30A  2    0.800901    0.641141    0.430970   -41.00000   -1.50000
H30B  2    0.793818    0.731409    0.429625   -41.00000   -1.50000
H30C  2    0.742400    0.687826    0.466908   -41.00000   -1.50000
AFIX   0
C48   1    0.966922    0.725525    0.459696   -41.00000    0.11928    0.06511 =
         0.06870    0.04020    0.02363    0.02578
AFIX 137
H48A  2    0.962138    0.740191    0.429269   -41.00000   -1.50000
H48B  2    0.967612    0.666831    0.452405   -41.00000   -1.50000
H48C  2    1.023886    0.762667    0.480799   -41.00000   -1.50000
AFIX   0
C24   1    0.896834    0.828587    0.510469   -41.00000    0.09717    0.06262 =
         0.07083    0.04383    0.03033    0.02659
AFIX  33
H24A  2    0.952873    0.850248    0.534360   -41.00000   -1.50000
H24B  2    0.904700    0.857722    0.485480   -41.00000   -1.50000
H24C  2    0.844643    0.838396    0.526901   -41.00000   -1.50000
AFIX   0
C87   1    1.022754    0.318074    0.854009   -51.00000    0.05287    0.04641 =
         0.05716    0.02216    0.00610    0.02745
AFIX 137
H87A  2    1.048744    0.378945    0.869445   -51.00000   -1.50000
H87B  2    1.046665    0.301757    0.823176   -51.00000   -1.50000
H87C  2    1.040061    0.287958    0.875724   -51.00000   -1.50000
AFIX   0
C68   1    0.917296    0.295419    0.844097   -51.00000    0.04510    0.02747 =
         0.03474    0.00960    0.00134    0.01610
C147  1    0.881362    0.327312    0.891594   -51.00000    0.03599    0.03038 =
         0.02594    0.01311    0.00904    0.02272
AFIX 137
H14G  2    0.894122    0.297079    0.914271   -51.00000   -1.50000
H14H  2    0.814830    0.317585    0.885011   -51.00000   -1.50000
H14I  2    0.912017    0.387789    0.906055   -51.00000   -1.50000
AFIX   0
C42   1    0.871326    0.200376    0.826727   -51.00000    0.05415    0.03884 =
         0.04749    0.01790   -0.00430    0.01898
AFIX 137
H42A  2    0.887691    0.176401    0.794720   -51.00000   -1.50000
H42B  2    0.804387    0.188882    0.824229   -51.00000   -1.50000
H42C  2    0.892376    0.174802    0.850076   -51.00000   -1.50000
AFIX   0

C69   1    0.349700    0.539440    0.907603   -61.00000    0.04058    0.07028 =
         0.05904    0.03499    0.01522    0.02650
AFIX  23
H69A  2    0.393453    0.570489    0.937968   -61.00000   -1.20000
H69B  2    0.328018    0.479319    0.906247   -61.00000   -1.20000
AFIX   0
NA2   4    0.286200    0.509773    0.788842   -61.00000    0.02258    0.12343 =
         0.08593    0.01977    0.00680    0.01124
O2    5    0.210137    0.536697    0.862297   -61.00000    0.03319    0.06254 =
         0.06503    0.02949    0.01289    0.02620
O9    5    0.380623    0.489325    0.722888   -61.00000    0.04718    0.07980 =
         0.07723    0.02530    0.02199    0.00771
O6    5    0.394370    0.547532    0.866661   -61.00000    0.04064    0.07151 =
         0.06593    0.04003    0.01511    0.02619
O10   5    0.406606    0.644464    0.791828   -61.00000    0.04501    0.06954 =
         0.07320    0.02883    0.02239    0.01425
O8    5    0.172210    0.475832    0.712723   -61.00000    0.02900    0.08499 =
         0.07054    0.02962    0.00975    0.01813
O12   5    0.166953    0.366267    0.769265   -61.00000    0.03501    0.05885 =
         0.07767    0.02257    0.01264    0.02082
N2    3    0.362626    0.386580    0.791139   -61.00000    0.03517    0.07060 =
         0.08361    0.03481    0.01906    0.02535
N3    3    0.204504    0.630423    0.791603   -61.00000    0.03869    0.07066 =
         0.07639    0.03316    0.01096    0.02049
C16   1    0.141090    0.578127    0.858954   -61.00000    0.03251    0.06397 =
         0.07131    0.03221    0.01145    0.02312
AFIX  23
H16A  2    0.124987    0.599155    0.891851   -61.00000   -1.20000
H16B  2    0.085009    0.536621    0.838127   -61.00000   -1.20000
AFIX   0
C10   1    0.269128    0.574479    0.907549   -61.00000    0.04029    0.06853 =
         0.06070    0.03191    0.01331    0.02208
AFIX  23
H10D  2    0.234241    0.563793    0.934177   -61.00000   -1.20000
H10E  2    0.291823    0.636206    0.913514   -61.00000   -1.20000
AFIX   0
C1    1    0.445744    0.557627    0.720887   -61.00000    0.04078    0.07596 =
         0.07080    0.03265    0.01997    0.01548
AFIX  23
H1A   2    0.443457    0.555947    0.686207   -61.00000   -1.20000
H1B   2    0.505852    0.550728    0.730847   -61.00000   -1.20000
AFIX   0
C76   1    0.391740    0.405242    0.710989   -61.00000    0.04194    0.07544 =
         0.08099    0.03108    0.01640    0.01638
AFIX  23
H76A  2    0.438543    0.403087    0.688707   -61.00000   -1.20000
H76B  2    0.332850    0.364805    0.692553   -61.00000   -1.20000
AFIX   0
C113  1    0.464448    0.504629    0.859440   -61.00000    0.03459    0.07063 =
         0.07418    0.03773    0.01636    0.02838
AFIX  23
H11G  2    0.505607    0.518912    0.890420   -61.00000   -1.20000
H11H  2    0.501974    0.521654    0.835030   -61.00000   -1.20000
AFIX   0
C2    1    0.446724    0.642966    0.748801   -61.00000    0.04300    0.07392 =
         0.06949    0.03319    0.02260    0.01537
AFIX  23
H2A   2    0.511120    0.679815    0.757483   -61.00000   -1.20000
H2B   2    0.412828    0.665953    0.728093   -61.00000   -1.20000
AFIX   0
C56   1    0.372160    0.712589    0.808588   -61.00000    0.05176    0.07003 =
         0.07957    0.02573    0.01723    0.01473
AFIX  23
H56A  2    0.415845    0.763039    0.804088   -61.00000   -1.20000
H56B  2    0.371188    0.723051    0.844049   -61.00000   -1.20000
AFIX   0
C27   1    0.096230    0.402166    0.706385   -61.00000    0.03045    0.07635 =
         0.07008    0.02454    0.00834    0.01676
AFIX  23
H27A  2    0.066655    0.380916    0.671974   -61.00000   -1.20000
H27B  2    0.050099    0.417369    0.726959   -61.00000   -1.20000
AFIX   0
C112  1    0.145922    0.546553    0.706361   -61.00000    0.03062    0.07785 =
         0.07154    0.03646    0.00990    0.02069
AFIX  23
H11I  2    0.091070    0.526330    0.681149   -61.00000   -1.20000
H11J  2    0.196534    0.582953    0.695013   -61.00000   -1.20000
AFIX   0
C5    1    0.125575    0.333984    0.719623   -61.00000    0.03379    0.06607 =
         0.07302    0.02091    0.01076    0.01595
AFIX  23
H5A   2    0.071672    0.284142    0.715110   -61.00000   -1.20000
H5B   2    0.170196    0.316745    0.698566   -61.00000   -1.20000
AFIX   0
C52   1    0.199842    0.311923    0.790111   -61.00000    0.03992    0.06098 =
         0.08002    0.02803    0.01641    0.02186
AFIX  23
H52A  2    0.157430    0.254211    0.775769   -61.00000   -1.20000
H52B  2    0.195295    0.328858    0.825357   -61.00000   -1.20000
AFIX   0
C75   1    0.415310    0.411418    0.841736   -61.00000    0.03454    0.07042 =
         0.08119    0.03672    0.01412    0.02856
AFIX  23
H75A  2    0.372170    0.396557    0.864441   -61.00000   -1.20000
H75B  2    0.460750    0.379664    0.841318   -61.00000   -1.20000
AFIX   0
C57   1    0.291752    0.307820    0.785117   -61.00000    0.03884    0.06718 =
         0.08376    0.03363    0.01512    0.02439
AFIX  23
H57A  2    0.290428    0.269502    0.752366   -61.00000   -1.20000
H57B  2    0.310251    0.281719    0.809264   -61.00000   -1.20000
AFIX   0
C49   1    0.418921    0.374324    0.751829   -61.00000    0.03821    0.07067 =
         0.08613    0.03467    0.01662    0.02369
AFIX  23
H49A  2    0.413105    0.313568    0.738877   -61.00000   -1.20000
H49B  2    0.484301    0.404517    0.765292   -61.00000   -1.20000
AFIX   0
C84   1    0.124663    0.596768    0.753145   -61.00000    0.03230    0.07109 =
         0.07688    0.03505    0.00874    0.02041
AFIX  23
H84A  2    0.104841    0.644042    0.747527   -61.00000   -1.20000
H84B  2    0.073116    0.560512    0.763995   -61.00000   -1.20000
AFIX   0
C102  1    0.170830    0.649959    0.838511   -61.00000    0.03678    0.06777 =
         0.07389    0.03340    0.00880    0.02222
AFIX  23
H10F  2    0.118158    0.672255    0.834851   -61.00000   -1.20000
H10G  2    0.220123    0.695353    0.862363   -61.00000   -1.20000
AFIX   0
C117  1    0.274542    0.704302    0.784424   -61.00000    0.04549    0.06967 =
         0.07900    0.02797    0.01189    0.01883
AFIX  23
H11K  2    0.258052    0.756526    0.798993   -61.00000   -1.20000
H11L  2    0.274687    0.696890    0.749137   -61.00000   -1.20000
AFIX   0
HKLF 4


REM  str3233_autored_a.res in P-1
REM wR2 = 0.3239, GooF = S = 1.026, Restrained GooF = 1.013 for all data
REM R1 = 0.1124 for 22820 Fo > 4sig(Fo) and 0.1268 for all 28281 data
REM 1901 parameters refined using 1215 restraints

END

WGHT      0.1506     17.7303

REM Highest difference peak  0.530,  deepest hole -0.438,  1-sigma level  0.083
Q1    1   1.0563  0.4203  0.8800  11.00000  0.05    0.53
Q2    1   0.2172  0.4565  0.6579  11.00000  0.05    0.52
Q3    1   0.3568  0.6193  0.7197  11.00000  0.05    0.51
Q4    1   0.3160  0.4865  0.6595  11.00000  0.05    0.46
Q5    1   0.9431  0.8355  0.9221  11.00000  0.05    0.45
Q6    1   0.6397  0.4818  0.8798  11.00000  0.05    0.45
Q7    1   0.6752  0.6209  0.7403  11.00000  0.05    0.42
Q8    1   0.8339  0.2027  0.3571  11.00000  0.05    0.42
Q9    1   0.6852  0.4943  0.8452  11.00000  0.05    0.41
Q10   1   0.8596  0.3416  0.4196  11.00000  0.05    0.41
Q11   1   0.2661  0.5120  0.6824  11.00000  0.05    0.40
Q12   1   0.4025  0.5368  0.7800  11.00000  0.05    0.40
Q13   1   0.3070  0.2121  0.8433  11.00000  0.05    0.39
Q14   1   0.4811  0.2208  0.4952  11.00000  0.05    0.38
Q15   1   0.6041  0.2775  0.6618  11.00000  0.05    0.37
Q16   1   0.8940  0.5812  0.7408  11.00000  0.05    0.37
Q17   1   0.6610  0.6434  0.5971  11.00000  0.05    0.36
Q18   1   0.6613  0.5364  0.7007  11.00000  0.05    0.36
Q19   1   0.6229  0.2754  0.7406  11.00000  0.05    0.36
Q20   1   0.6262  0.4159  0.6399  11.00000  0.05    0.36
Q21   1   0.5828  0.6253  1.0799  11.00000  0.05    0.36
Q22   1   0.6103  0.2191  0.7998  11.00000  0.05    0.36
Q23   1   0.6386  0.2276  0.4976  11.00000  0.05    0.35
Q24   1   0.3513  0.5294  0.7032  11.00000  0.05    0.35
Q25   1   0.5977  0.7193  1.0025  11.00000  0.05    0.34
Q26   1   0.3118  0.7842  0.7618  11.00000  0.05    0.33
Q27   1   0.7030  0.6204  0.8198  11.00000  0.05    0.33
Q28   1   0.6447  0.3525  0.7787  11.00000  0.05    0.33
Q29   1   0.7010  0.6708  0.7621  11.00000  0.05    0.33
Q30   1   0.5451  0.1967  0.5387  11.00000  0.05    0.33
Q31   1   0.8676  0.2718  0.3449  11.00000  0.05    0.33
Q32   1   0.5829 -0.0661  0.6423  11.00000  0.05    0.33
Q33   1   0.4026  0.4805  0.7384  11.00000  0.05    0.33
Q34   1   0.4148  0.3767  0.8382  11.00000  0.05    0.32
Q35   1   0.4004  0.5023  0.6443  11.00000  0.05    0.32
Q36   1   0.7602  0.6419  0.5770  11.00000  0.05    0.32
Q37   1   0.3622  0.4207  0.7814  11.00000  0.05    0.32
Q38   1   0.8975  0.4411  0.4420  11.00000  0.05    0.32
Q39   1   0.2417  0.7637  0.7316  11.00000  0.05    0.31
Q40   1   0.8776  0.3782  0.4480  11.00000  0.05    0.31
Q41   1   0.6124  0.2212  0.7176  11.00000  0.05    0.31
Q42   1   0.8888  0.4204  0.4272  11.00000  0.05    0.31
Q43   1   0.6699  0.7567  0.6379  11.00000  0.05    0.30
Q44   1   0.8766  0.4421  0.7609  11.00000  0.05    0.30
Q45   1   0.2063  0.2804  0.7345  11.00000  0.05    0.30
Q46   1   0.6465  0.4940  0.9195  11.00000  0.05    0.30
Q47   1   0.5227  0.0951  0.5020  11.00000  0.05    0.30
Q48   1   0.5617  0.7167  1.0002  11.00000  0.05    0.30
Q49   1   0.8670  0.8748  0.8604  11.00000  0.05    0.30
;
_shelx_res_checksum                78008
_shelx_hkl_file
;
   0   0   2 96352.0 1065.86  42
   0   0   3 3022.35 47.0218  42
   0   0   4 67.5476 18.4661  42
   0   0   5 1190.49 38.3124  42
   0   0   5 1268.45 39.2482   1
   0   0   6 97.6354 31.8827  42
   0   0   6 100.081 28.7170   1
   0   0   7 1275.08 46.5179  42
   0   0   7 1234.18 45.4972   1
   0   0   8 16133.1 220.085  42
   0   0   8 16936.6 226.111   1
   0   0   9 50454.7 599.761  42
   0   0   9 50674.5 607.010   1
   0   0  10 3515.55 82.5853  42
   0   0  10 3662.15 86.5831   1
   0   0  11 8628.35 134.946   4
   0   0  11 8494.44 147.600  42
   0   0  11 8776.89 153.479   1
   0   0  12 3536.82 82.1120   4
   0   0  12 3573.00 94.5119  42
   0   0  13 5942.89 83.0385  31
   0   0  13 6224.34 117.782   4
   0   0  13 6115.15 86.9057   2
   0   0  14 251.770 55.1503  42
   0   0 -14 241.448 44.6984  24
   0   0  14 229.888 24.7931  31
   0   0  14 152.404 27.7290   2
   0   0  14 173.787 44.1828   4
   0   0 -15 5244.09 114.331  24
   0   0  15 5369.53 79.1659  31
   0   0  15 5254.15 82.6655   2
   0   0  15 5343.15 113.136   4
   0   0  16 2109.21 88.5748  42
   0   0  16 2014.06 46.2484  31
   0   0  16 2075.21 74.0992   4
   0   0 -16 1971.37 74.3393  24
   0   0  17 2642.89 53.9526  31
   0   0  17 2664.19 83.3014   4
   0   0  17 2761.88 57.8469   2
   0   0  18 644.243 34.2995  31
   0   0  18 713.036 38.7226   2
   0   0  19 140.503 30.2382  31
   0   0  19 121.723 28.2984  44
   0   0  19 105.804 56.0885  28
   0   0  19 122.970 33.6613   2
   0   0  20 91.8103 35.9107   2
   0   0  20 35.5053 58.0680  28
   0   0  20 46.7396 31.9154  31
   0   0  20 114.836 27.0198  14
   0   0  20 79.9709 30.0430  44
   0   0  21 507.927 36.2768  44
   0   0  21 517.345 32.3772  14
   0   0  21 486.653 42.6438   2
   0   0  22 138.211 34.7514  44
   0   0  22 107.397 40.7648   2
   0   0  23 322.394 38.2975  44
   0   0  23 345.329 46.6363   2
   0   0  24 400.154 40.9672  44
   0   0  24 543.844 48.3474  10
   0   0  24 537.617 51.0425   2
   0   0  25 243.613 39.0352  44
   0   0  25 282.731 46.6963  10
   0   0  25 215.271 47.5227   2
   0   0  26 539.979 41.6820  44
   0   0  26 696.036 50.0448  10
   0   0  26 612.219 50.9516   2
   0   0  27 297.439 37.8097  44
   0   0  27 296.304 34.1437  11
   0   0  27 403.421 45.3357  10
   0   0  27 245.300 46.2465   2
   0   0  28 54.8216 33.2624  44
   0   0  28 57.7123 29.2793  11
   0   0  28 135.794 40.3232  10
   0   0  28 25.1767 41.9685   2
   0   0  29 38.3125 31.1203  44
   0   0  29 64.7864 36.6723  10
   0   0  29 24.1577 38.7549   2
   0   0  30-3.96251 28.4258  44
   0   0  30 56.1656 33.1431  10
   0   0  30 9.25271 35.9544   2
   0   0  31 176.798 26.6536  44
   0   0  31 221.533 31.4707  10
   0   0  31 128.573 34.3053   2
   0   0  32 380.588 24.3997  44
   0   0  32 361.942 32.7889   2
   0   0  33-25.8857 25.7253   2
   0  -1  33 452.245 24.0898  44
   0  -1  33 352.877 30.8638   2
   0  -1  32 136.535 25.8961  44
   0  -1  32 125.354 32.7602   2
   0  -1  31 30.9314 27.1456  44
   0  -1  31 72.6302 30.4980  10
   0  -1  31-10.2614 34.2145   2
   0  -1  30 276.071 32.1091  44
   0  -1  30 341.993 36.0666  10
   0  -1  30 263.396 39.8530   2
   0  -1  29 3.35361 32.3932  44
   0  -1  29 7.44768 36.3877  10
   0  -1  29 26.2402 28.8376  11
   0  -1  29 29.2421 40.2485   2
   0  -1  28 551.161 39.5290  44
   0  -1  28 549.441 48.2200   2
   0  -1  27 1396.69 49.6372  44
   0  -1  27 1340.91 59.6914   2
   0  -1  26 1724.16 53.2356  44
   0  -1  26 1802.77 59.9540  10
   0  -1  26 1680.54 63.5101   2
   0  -1  25 85.7682 37.5686  44
   0  -1  25 69.5133 43.0733  10
   0  -1  25 81.5619 44.7418   2
   0  -1  24 57.4386 43.0102   2
   0  -1  24 45.3266 38.2486  44
   0  -1  23 54.7419 41.3759   2
   0  -1  23 0.19450 36.2486  44
   0  -1  22 342.325 73.3055  28
   0  -1  22 366.932 43.0547   2
   0  -1  22 381.133 36.9632  44
   0  -1  22 271.306 38.7588  31
   0  -1  21 750.549 44.0134   2
   0  -1  21 615.961 37.8585  44
   0  -1  21 662.279 39.1094  31
   0  -1  20 579.773 39.9043   2
   0  -1  20 556.022 34.5081  44
   0  -1  20 576.976 36.0334  31
   0  -1  19 431.000 33.0636  31
   0  -1  19 496.213 36.7554   2
   0  -1  18 993.072 71.0686  42
   0  -1  18 852.201 57.7578   4
   0  -1  18 1029.22 37.1714  31
   0  -1  18 936.819 39.7212   2
   0   1 -17 5708.83 129.747  24
   0  -1  17 6319.00 139.086  42
   0  -1  17 5935.90 121.948   4
   0  -1  17 5874.16 87.7948  31
   0  -1  17 6159.40 92.1852   2
   0   1 -16 748.717 59.5162  24
   0  -1  16 766.021 63.1122  42
   0  -1  16 700.804 52.7285   4
   0  -1  16 756.590 31.2940  31
   0  -1  16 806.452 34.9209   2
   0   1 -15 3537.36 95.2397  24
   0  -1  15 3608.08 99.2039  42
   0  -1  15 3575.24 88.3238   4
   0  -1  15 3494.92 57.7486  31
   0  -1  15 3366.79 60.4702   2
   0   1 -14 197.615 46.0191  24
   0  -1  14 190.541 50.5701  42
   0  -1  14 59.7312 40.2909   4
   0  -1  14 124.360 23.1941  31
   0  -1  14 97.7830 25.0078   2
   0  -1  13 1524.29 65.5613  42
   0   1 -13 1525.16 63.3334  24
   0  -1  12 205.373 41.8086  42
   0  -1  11 23662.1 308.390   1
   0  -1  11 22738.0 303.541  42
   0  -1  10 328.708 35.0380   1
   0  -1  10 335.000 38.2561  42
   0  -1   9 29988.4 369.138   1
   0  -1   9 29931.0 366.656  42
   0  -1   8 902.861 36.4759   1
   0  -1   8 710.217 38.3247  42
   0  -1   7 92685.8 1033.64  42
   0  -1   7 94395.8 1035.82   1
   0   1  -7 90688.3 1014.83  39
   0   1  -6 18480.8 216.800  39
   0  -1   6 18785.6 229.544  42
   0  -1   6 18655.2 216.326  34
   0   1  -5 1200.04 25.7990  39
   0  -1   5 1231.94 26.3349  34
   0  -1   4 8542.45 118.704  42
   0   1  -4 10552.8 117.741  39
   0   1  -3 8578.04 105.362  39
   0   1  -2 138222. 1526.86  39
   0   1  -1 3614.03 52.0612  39
   0   1   0 253479. 2790.50   1
   0   1   1 5816.59 79.6876   1
   0   1   1 5915.17 78.6873  42
   0   1   2 9629.70 124.773  42
   0   1   2 9685.25 117.026  39
   0   1   2 9694.05 127.851   1
   0   1   3 463.364 26.4915  42
   0   1   3 465.562 16.3837  39
   0   1   4 10242.4 124.852  39
   0   1   4 10504.5 134.749   4
   0  -1  -4 10521.4 124.825  34
   0   1   5 8953.40 129.321  42
   0   1   5 8524.76 104.582  39
   0   1   5 8850.55 118.925   4
   0   1   6 395.706 16.2738  39
   0   1   6 480.204 41.7358  42
   0   1   6 451.207 34.4235   4
   0   1   6 438.382 38.8230   1
   0   1   7 1393.91 45.5200   4
   0   1   7 1465.72 54.9791   1
   0   1   8 6530.04 114.686  42
   0   1   8 6368.61 119.185   1
   0   1   9 4880.33 100.644  42
   0   1   9 4760.83 88.6954   4
   0   1   9 4731.22 103.930   1
   0   1  10 3227.35 83.9660  42
   0   1  10 3288.86 73.2697   4
   0   1  10 3284.47 88.2762   1
   0   1  11 103.290 45.3792  42
   0   1  11 81.0951 35.7471   4
   0   1  12 41729.1 536.242  42
   0   1  12 42378.2 517.915   4
   0   1  13 3730.67 94.4807   4
   0   1  13 3786.75 64.3997   2
   0   1  14 1876.87 70.6921   4
   0   1  14 1797.95 45.0053   2
   0  -1 -15 4693.46 104.189  24
   0   1  15 4914.79 80.1492   2
   0   1  16 878.952 67.9446  28
   0   1  16 882.586 38.7070   2
   0   1  17 42.8214 50.9653  28
   0   1  17 34.6989 30.2477   2
   0   1  18 41.1579 51.8420  28
   0   1  18 6.69340 31.6117   2
   0   1  19 351.934 28.2984  14
   0   1  19 389.839 31.2587  44
   0   1  19 308.259 60.4893  28
   0   1  19 398.533 38.0402   2
   0   1  20 41.5755 36.6469   2
   0   1  20 43.1289 57.8518  28
   0   1  20 55.2275 27.1135  14
   0   1  20 32.1480 32.3450   5
   0   1  20 77.4557 30.3046  44
   0   1  21 31.2235 29.0105  14
   0   1  21 21.8182 31.1249  44
   0   1  21 1.61570 33.0560   5
   0   1  21 11.6672 39.6852   2
   0   1  22 38.3126 31.2805  14
   0   1  22-15.7854 42.0851   2
   0   1  22 14.7646 34.0460   5
   0   1  22-49.5240 35.3280  44
   0   1  23 405.519 48.2744   2
   0   1  23 426.465 38.0776   5
   0   1  23 353.144 38.1039  44
   0   1  24 13.0554 36.0825  44
   0   1  24 38.4513 44.0858   2
   0   1  24 124.294 35.5196   5
   0   1  24 41.4208 44.8778  10
   0   1  25 51.5895 37.0292  44
   0   1  25 51.8734 46.2301   2
   0   1  25 81.2445 33.1516  11
   0   1  25 103.866 45.5364  10
   0   1  26 156.299 37.2252  44
   0   1  26 172.413 45.8121   2
   0   1  26 295.167 45.6394  10
   0   1  27 73.3818 34.6646  44
   0   1  27 141.006 42.1627  10
   0   1  27 56.3307 42.2931   2
   0   1  28 451.308 35.4512  44
   0   1  28 538.453 42.8365  10
   0   1  28 427.704 44.9400   2
   0   1  28 468.760 43.4595  26
   0   1  29 55.5590 37.3389  26
   0   1  29 122.952 35.7995  10
   0   1  29 21.3527 37.0623   2
   0   1  29 39.6003 28.5509  44
   0   1  30 88.6624 34.6968  26
   0   1  30 126.256 32.4969  10
   0   1  30 85.5826 34.9759   2
   0   1  30 107.677 26.2984  44
   0   1  31 112.078 32.5242  26
   0   1  31 104.353 23.6383  44
   0   1  31 77.4380 31.4996   2
   0   1  32 324.326 29.4735  26
   0   1  32 290.512 29.6473   2
   0   1  33-25.2688 22.8587  26
   0  -2  34 2758.32 42.5413  44
   0  -2  34 2932.59 50.5986  26
   0  -2  33 41.1889 28.9183   2
   0  -2  33 21.1398 30.5711  26
   0  -2  33 52.8356 23.4609  44
   0  -2  32 8.13725 32.1616   2
   0  -2  32 18.5342 33.7498  26
   0  -2  32 8.90660 26.8051  44
   0  -2  31 13.5219 37.1374  26
   0  -2  31 25.1307 28.6852  44
   0  -2  31 52.3284 30.1811  10
   0  -2  31 34.0840 35.7600   2
   0  -2  30 450.880 35.3347  44
   0  -2  30 396.096 43.1689   2
   0  -2  30 488.894 43.9534  26
   0  -2  29 235.336 35.0080  44
   0  -2  29 308.739 38.7401  10
   0  -2  29 187.198 42.4923   2
   0  -2  29 227.356 43.7937  26
   0  -2  28 77.7645 44.4857  26
   0  -2  28 51.2535 35.7504  44
   0  -2  28 36.4647 39.5596  10
   0  -2  28 51.5247 42.8862   2
   0  -2  27 443.277 41.6577  44
   0  -2  27 384.407 49.1574   2
   0  -2  26 229.243 40.1029  44
   0  -2  26 157.611 43.0356  10
   0  -2  26 228.115 45.3393   2
   0  -2  25 464.738 41.5174  44
   0  -2  25 391.434 47.7622   2
   0  -2  25 439.255 45.0077  10
   0  -2  24-15.2872 43.0532   2
   0  -2  24-53.5572 38.8744  44
   0  -2  24 51.2217 69.3373  28
   0  -2  23 281.826 39.1576  44
   0  -2  23 268.877 45.0326   2
   0  -2  22 119.326 34.5623  44
   0  -2  22 150.079 39.8123   2
   0  -2  21 60.1278 31.4123  44
   0  -2  21 95.9045 35.6189   2
   0  -2  21 34.6218 31.2892  31
   0  -2  20 948.989 44.1881   2
   0  -2  20 1050.38 40.1373  31
   0   2 -19 135.521 55.2565  24
   0  -2  19 105.699 28.3370  31
   0   2 -18 413.611 58.4366  24
   0  -2  18 503.908 30.6769  31
   0  -2  18 338.458 47.6960   4
   0   2 -17 110.680 49.6708  24
   0  -2  17 95.1735 46.9612  42
   0  -2  17 91.6215 24.4542  31
   0  -2  17 54.6486 40.6976   4
   0  -2  16 1471.90 68.8206  42
   0  -2  16 1405.87 36.4275  31
   0   2 -16 1587.47 73.3871  24
   0  -2  15 52.0101 45.8163  42
   0   2 -15 14.1706 47.2409  24
   0  -2  15 26.0038 22.4754  31
   0  -2  14 200.339 21.6157  36
   0  -2  14 187.346 22.1932  31
   0  -2  14 175.353 44.1442  42
   0   2 -14 176.708 48.3026  24
   0  -2  13 1.95747 36.7995  42
   0   2 -13 36.3565 40.9038  24
   0  -2  12 28.0639 34.2417  42
   0   2 -12 26.9926 38.5143  24
   0  -2  11 1165.29 46.8624  42
   0   2 -11 1066.06 51.7172  24
   0  -2  10 2271.66 54.2293   1
   0   2 -10 2269.77 66.1479  24
   0  -2   9 28169.0 338.005  42
   0  -2   9 28018.2 333.912   1
   0   2  -9 28603.6 350.234  24
   0  -2   9 27800.0 323.871  34
   0  -2   8 24736.4 293.634  42
   0  -2   8 24236.5 287.187   1
   0   2  -8 24378.3 304.375  24
   0  -2   8 24237.8 284.814  34
   0  -2   7 4835.60 77.2670  42
   0   2  -7 4413.92 72.0457  39
   0  -2   7 4630.20 67.9843   1
   0   2  -7 4699.18 85.6892  24
   0  -2   7 4424.30 71.7140  34
   0   2  -6 12453.7 170.802  24
   0   2  -6 12119.8 160.148  39
   0  -2   6 12669.8 149.817   1
   0   2  -5 4352.88 76.1159  24
   0   2  -5 4034.61 69.2764  39
   0   2  -4 48054.4 558.056  24
   0   2  -4 48683.5 554.759  39
   0   2  -3 421.798 25.8844  39
   0   2  -2 2835.70 51.6119  39
   0   2  -1 64.2838 15.6754  39
   0   2   0 1629.51 37.0130   1
   0   2   1 7118.74 104.109   1
   0   2   2 168845. 1900.22  39
   0   2   2 171016. 1911.79   1
   0   2   2 174174. 1902.70  28
   0   2   3 41903.0 491.257   1
   0   2   3 40168.9 473.375  39
   0   2   3 41351.5 486.736  42
   0   2   3 41635.0 477.322  28
   0   2   4 43072.3 518.105   1
   0   2   4 42193.3 499.771  28
   0   2   4 43665.7 494.187  39
   0   2   4 42545.2 511.501  42
   0   2   5 30843.2 388.937  42
   0   2   5 31790.9 365.051  39
   0  -2  -5 31567.8 364.517  34
   0   2   6 7464.25 102.586  39
   0   2   6 7258.68 114.117  28
   0   2   6 7480.05 116.760   4
   0  -2  -6 7130.77 102.408  34
   0   2   7 5392.05 78.9813  39
   0   2   7 5115.77 93.6685  28
   0   2   7 5283.36 94.9330   4
   0  -2  -7 5133.47 77.4348  34
   0   2   8 1840.83 67.8041   1
   0   2   8 1612.61 53.6870   4
   0   2   8 1866.26 65.7580  42
   0   2   8 1578.20 34.6657  39
   0   2   8 1674.30 53.4560  28
   0   2   9 97.8641 39.4074   1
   0   2   9 186.634 34.8007   4
   0   2   9 73.4423 9.63058  39
   0  -2  -9 60.2301 9.28734  38
   0   2   9 185.500 43.1099  42
   0   2   9 155.440 33.4680  28
   0   2  10 11756.3 192.093  42
   0   2  10 11368.5 172.158   4
   0   2  11 30629.7 405.940  42
   0   2  11 29174.7 385.532  28
   0   2  12 167020. 1856.26   2
   0   2  12 169630. 1907.99  28
   0   2  13 1629.79 42.0143   2
   0   2  13 1624.85 70.3915  28
   0   2  14 72.8676 26.6893   2
   0   2  14 73.4877 45.6102  28
   0   2  15 101.602 29.2652   2
   0   2  15 128.853 48.5809  28
   0   2  16 724.703 37.9249   2
   0   2  16 582.300 62.6700  28
   0   2  17 110.782 31.7035   2
   0   2  17 72.6933 50.5980  28
   0   2  18 467.410 29.4036  14
   0   2  18 514.387 30.9817  44
   0   2  18 517.442 38.7436   2
   0   2  18 402.256 63.6258  28
   0   2  19 340.046 31.8766  44
   0   2  19 337.780 39.5983   2
   0   2  19 347.110 29.9804  14
   0   2  20 91.1597 39.5701   2
   0   2  20 87.2964 30.8673  44
   0   2  20 51.0019 34.6352   5
   0   2  20 66.5003 29.3721  14
   0   2  21 12.6499 40.8938   2
   0   2  21 64.8200 31.1816  14
   0   2  21 49.3724 32.6373  44
   0   2  21 13.1623 36.7994   5
   0   2  22 335.658 46.7200   2
   0   2  22 444.950 35.4685  14
   0   2  22 372.496 36.8436  44
   0   2  22 357.966 39.6795   5
   0   2  23-31.3576 44.1010   2
   0   2  23 2.32996 44.8267  10
   0   2  23 92.6307 33.4991  14
   0   2  23 33.0366 36.7668   5
   0   2  23-28.0718 35.1993  44
   0   2  24 71.5012 37.2151   5
   0   2  24-38.3041 45.5586   2
   0   2  24-5.16073 45.5419  10
   0   2  25 176.576 46.2755   2
   0   2  25 204.078 37.3140  44
   0   2  25 367.897 37.7127   5
   0   2  25 338.648 46.7705  10
   0   2  26 609.846 50.3602   2
   0   2  26 610.821 39.8259  44
   0   2  26 717.204 48.5959  10
   0   2  26 729.698 38.2185   5
   0   2  27 22.9862 39.8182  10
   0   2  27-14.1259 40.9816   2
   0   2  27 14.2065 31.1571  44
   0   2  27-3.92593 39.7405  26
   0   2  27 52.3293 30.7936   5
   0   2  28 213.227 38.6416  10
   0   2  28 160.636 38.0750  26
   0   2  28 174.438 29.8781  44
   0   2  28 155.416 39.4240   2
   0   2  29 138.261 34.3007  10
   0   2  29 83.7032 35.0254  26
   0   2  29 103.366 26.6782  44
   0   2  29 47.8973 35.3422   2
   0   2  30 175.121 33.0274  26
   0   2  30 122.756 24.3128  44
   0   2  30 103.714 33.0154   2
   0   2  31 0.50706 27.8918   2
   0   2  31-2.47098 27.8607  26
   0   2  31-13.6835 21.5045  15
   0   2  32-22.9635 24.0862  26
   0  -3  35 329.937 18.4393  44
   0  -3  34 124.874 22.2690  44
   0  -3  34 100.492 28.6285  26
   0  -3  33-32.0145 25.0979  44
   0  -3  33-5.96727 31.5834  26
   0  -3  32 32.2568 27.4620  44
   0  -3  32 55.8244 34.9122  26
   0  -3  31 35.6734 29.2292  10
   0  -3  31 14.4751 29.8531  44
   0  -3  31 16.2270 38.0401  26
   0  -3  30 170.941 33.2226  10
   0  -3  30 129.862 33.5028  44
   0  -3  30 179.382 41.9184  26
   0  -3  29 380.554 38.2290  10
   0  -3  29 390.464 37.6761  44
   0  -3  29 412.857 45.6968  26
   0  -3  28 84.1578 39.0516  10
   0  -3  28 103.553 37.7921  44
   0  -3  28 189.044 44.9987  26
   0  -3  27 1773.86 55.4053  44
   0  -3  27 1962.38 57.0891  10
   0  -3  26 141.028 38.6737  44
   0  -3  26 121.029 40.3536  10
   0  -3  25 3303.90 70.2658  44
   0  -3  25 3474.65 71.8535  10
   0  -3  25 3329.88 73.5539  31
   0  -3  24 448.551 47.5307  31
   0  -3  24 588.512 45.5809  44
   0  -3  23 10943.0 153.374  31
   0  -3  23 10956.2 149.735  44
   0  -3  22 389.432 38.8270  31
   0  -3  21 1716.68 48.2382  31
   0  -3  20 26.1653 27.9487  31
   0   3 -20 15.0283 57.8819  24
   0  -3  19 1090.43 37.3199  31
   0   3 -19 951.403 74.8132  24
   0  -3  18 3174.08 57.1859  31
   0   3 -18 3115.09 107.255  24
   0  -3  17 17.1760 22.8300  31
   0   3 -17 11.8772 49.7693  24
   0  -3  16 92.2590 22.8732  31
   0  -3  16 42.2796 42.4517  42
   0   3 -16 107.687 50.2490  24
   0  -3  15 22391.7 258.858  36
   0   3 -15 22542.1 324.426  24
   0  -3  15 23265.4 303.108  42
   0   3 -14 42.2746 45.4694  24
   0  -3  14 62.6536 19.5141  36
   0  -3  14 64.4609 38.7794  42
   0  -3  13 1042.72 50.4912  42
   0   3 -13 896.713 59.2876  24
   0   3 -12 621.410 32.3932  39
   0   3 -12 702.875 53.0223  24
   0   3 -11 114.302 24.2560  39
   0  -3  11 116.267 26.6450  34
   0   3 -11 142.123 39.0240  24
   0  -3  11 113.756 31.3363  42
   0   3 -10 58.3924 24.7684  39
   0  -3  10 90.1256 27.5271  34
   0   3 -10 94.0803 37.1897  24
   0  -3  10 82.4750 29.2337  42
   0  -3   9 9387.85 133.166  42
   0  -3   9 9000.88 131.503  34
   0   3  -9 9095.70 148.199  24
   0   3  -8 1951.23 51.6755  39
   0  -3   8 1966.15 53.3145  34
   0   3  -8 2034.50 61.5914  24
   0   3  -7 7910.91 128.134  24
   0   3  -7 7704.63 118.699  39
   0   3  -6 205651. 2290.76  39
   0   3  -5 19403.1 248.008  39
   0   3  -4 13244.8 180.869  39
   0   3  -3 116.079 30.1542  39
   0   3  -2 772.717 38.8464  39
   0   3  -1 332.044 34.9589  39
   0   3   0 16667.9 216.238  24
   0   3   1 41531.0 496.632   1
   0   3   2 88913.3 1017.74   1
   0   3   2 88429.6 1006.13  39
   0   3   3 3095.50 71.1235  28
   0   3   3 3142.61 76.0412   1
   0   3   3 2998.48 65.7537  39
   0   3   4 1062.05 48.4326  28
   0   3   4 1193.18 42.2046  39
   0   3   4 1117.33 53.4055   1
   0   3   5 341.721 31.2120  39
   0   3   5 307.722 43.4679   1
   0   3   5 352.575 37.7813  28
   0  -3  -5 341.956 32.6143  34
   0   3   6 7162.69 109.539  39
   0   3   6 7146.78 118.433  28
   0  -3  -6 6827.02 108.524  34
   0   3   7 262.139 27.2509  39
   0   3   7 252.737 37.2994  28
   0  -3  -7 242.404 27.3986  34
   0   3   8 2628.73 58.2400  39
   0   3   8 2804.37 72.4778  28
   0  -3  -8 2654.39 57.4420  34
   0   3   9 5848.48 92.3545  39
   0   3   9 5785.68 114.343  28
   0   3  10 5627.21 82.7013  39
   0   3  10 5515.01 118.920  28
   0   3  11 2076.16 76.6792  28
   0   3  11 2133.76 44.8836   2
   0   3  12 264.388 48.8077  28
   0   3  12 273.332 26.6772   2
   0   3  13 34.6805 45.5100  28
   0   3  13 28.0635 25.8498   2
   0   3  14 500.927 57.4291  28
   0   3  14 559.554 33.7040   2
   0   3  15 52.2693 49.0625  28
   0   3  15 0.93577 29.6013   2
   0   3  16 161.493 51.9582  28
   0   3  16 157.929 32.2548   2
   0   3  17 13.0139 24.9428  14
   0   3  17 12.5258 53.1431  28
   0   3  17 4.45612 32.3219   2
   0   3  18 549.392 33.2743  44
   0   3  18 523.349 32.5058  14
   0   3  18 569.053 41.8939   2
   0   3  19 1378.89 42.4469  14
   0   3  19 1406.92 43.1390  44
   0   3  19 1313.81 48.0243   5
   0   3  20 1721.69 47.4453  14
   0   3  20 1680.83 47.5799  44
   0   3  20 1670.86 52.0009   5
   0   3  21 1308.94 54.1043  10
   0   3  21 1206.18 43.1943  14
   0   3  21 1247.40 55.9676   2
   0   3  21 1218.42 43.8922  44
   0   3  21 1206.97 47.7439   5
   0   3  22 1273.05 55.8711  10
   0   3  22 1226.56 56.5394   2
   0   3  22 1243.73 44.3677  14
   0   3  22 1307.00 48.7916   5
   0   3  22 1216.69 44.8790  44
   0   3  23 1261.62 59.7865   2
   0   3  23 1336.17 46.4836  14
   0   3  23 1416.76 51.5108   5
   0   3  23 1354.08 59.8682  10
   0   3  24 5427.13 104.733   2
   0   3  24 5322.57 88.9106  44
   0   3  24 5384.48 88.7838  14
   0   3  24 5578.72 90.3801   5
   0   3  25 83.2474 34.7295  44
   0   3  25 70.0363 44.4020  10
   0   3  25 122.160 37.3625   5
   0   3  25 95.5524 44.4859   2
   0   3  26 59.0591 41.3307   2
   0   3  26 56.5277 41.3333  10
   0   3  26 90.2005 31.4957  44
   0   3  26 86.1819 33.3878   5
   0   3  26 102.813 39.7927  26
   0   3  27 179.853 40.2647   2
   0   3  27 192.575 39.6649  10
   0   3  27 198.537 38.9286  26
   0   3  27 225.230 30.0035  44
   0   3  27 193.976 31.7116   5
   0   3  28 74.9943 35.1497  10
   0   3  28 35.6955 26.8637  44
   0   3  28 59.6774 34.8884  26
   0   3  28 53.2670 36.3613   2
   0   3  28-38.7768 29.5054   5
   0   3  29 89.3066 33.3799   2
   0   3  29 124.645 32.3168  10
   0   3  29 86.9115 31.7276  26
   0   3  30 40.9322 29.0973   2
   0   3  30 32.1786 27.8202  26
   0   3  30 92.9160 28.3995  10
   0   3  31 42.7696 23.6201  26
   0   3  31 64.0644 19.5325  15
   0  -4  35 64.2702 18.9553  44
   0  -4  34 201.721 23.9771  44
   0  -4  34 198.304 29.4192  26
   0  -4  33 3.00155 25.4418  44
   0  -4  33-7.72815 32.0306  26
   0  -4  32 118.362 28.7516  44
   0  -4  32 151.524 36.0484  26
   0  -4  31 178.867 32.5433  44
   0  -4  31 181.785 39.0096  26
   0  -4  30-3.25233 30.6005  10
   0  -4  30-32.3980 33.6573  44
   0  -4  30 14.1941 40.3302  26
   0  -4  29 1.61485 33.7491  10
   0  -4  29 72.7458 36.1361  44
   0  -4  29 84.2199 42.4590  26
   0  -4  28-54.8473 36.4387  10
   0  -4  28-36.7120 38.2822  44
   0  -4  28-27.2004 43.6658  26
   0  -4  27 51.3993 38.1727  44
   0  -4  27-23.9714 38.2826  10
   0  -4  26 53.8860 37.9390  44
   0  -4  26-4.99613 38.4433  10
   0  -4  26 23.0660 37.6754  31
   0  -4  25 10955.7 151.705  44
   0  -4  25 11040.4 150.303  10
   0  -4  25 10996.8 155.042  31
   0  -4  24 24083.5 292.622  44
   0  -4  24 24714.3 296.594  31
   0  -4  23 36317.1 429.510  31
   0  -4  22 17807.1 224.758  31
   0   4 -21 20.1201 64.5426  24
   0  -4  21 20.7787 30.2453  31
   0   4 -20 9.17348 63.9796  24
   0  -4  20 32.3018 27.6772  31
   0   4 -19-45.2045 61.0834  24
   0  -4  19-10.1429 25.8300  31
   0   4 -18 6.54976 56.2178  24
   0  -4  18 33.9339 24.3601  31
   0   4 -17 101.659 57.2365  24
   0  -4  17 146.223 24.5742  31
   0   4 -16 3367.20 110.151  24
   0  -4  16 3377.21 55.6937  36
   0   4 -15 122.941 52.7857  24
   0  -4  15 104.301 20.4277  36
   0  -4  15 68.7681 41.2606  42
   0  -4  14 192.931 38.7749  42
   0   4 -14 144.628 30.6810  39
   0   4 -14 187.205 53.3510  24
   0  -4  14 199.250 21.8376   2
   0   4 -13 319.739 35.3717  39
   0   4 -13 343.067 53.2454  24
   0  -4  13 367.081 40.6414  42
   0  -4  13 361.309 36.8058  34
   0   4 -12 36.2870 29.4625  39
   0   4 -12 25.9246 44.1864  24
   0  -4  12 22.0561 32.7946  42
   0  -4  12 48.5272 34.1573  34
   0   4 -11 75.1754 29.2960  39
   0   4 -11 47.9297 40.7690  24
   0  -4  11 43.9038 31.5422  42
   0  -4  11 59.2715 32.2722  34
   0   4 -10 393.546 45.6882  24
   0  -4  10 366.610 38.4603  34
   0   4 -10 389.651 35.5429  39
   0   4  -9 154.449 42.0752  24
   0  -4   9 107.880 35.0456  34
   0   4  -9 119.148 31.0657  39
   0   4  -8 3048.17 81.7913  24
   0   4  -8 2909.59 72.0294  39
   0   4  -7 16611.1 231.517  24
   0   4  -7 15911.3 222.981  39
   0   4  -6 26572.8 337.739  39
   0   4  -5 699.787 44.0775  39
   0   4  -4 2866.75 71.6428  39
   0   4  -3 1173.31 51.1345  39
   0   4  -2 921.681 50.4803  39
   0   4  -1 153.415 43.3811  24
   0   4   0 2124.16 64.9621  24
   0   4   1 2693.82 68.7899  39
   0   4   2 13792.6 195.294  39
   0   4   3 6145.87 108.587  39
   0   4   4 1794.25 56.2302  39
   0   4   5 2352.30 69.0090  28
   0   4   5 2231.73 61.9755  39
   0  -4  -5 2158.81 61.4914  34
   0   4   6 2522.98 72.0249  28
   0   4   6 2569.52 66.1087  39
   0  -4  -6 2421.89 65.0663  34
   0   4   7 47.7459 38.2461  28
   0   4   7 77.3344 29.3243  39
   0  -4  -7 97.4516 32.2845  34
   0   4   8 654.234 52.5067  28
   0   4   8 696.860 41.4534  39
   0  -4  -8 772.750 44.2403  34
   0   4   9 38.6996 41.4506  28
   0  -4  -9 28.3269 29.8612  34
   0   4   9 5.73135 29.0233  39
   0   4  10 3541.17 59.8253   2
   0   4  10 3394.37 96.3903  28
   0   4  10 3604.46 74.3217  39
   0   4  11 80.4606 46.2376  28
   0   4  11 112.940 25.4986   2
   0   4  12 951.469 63.2610  28
   0   4  12 1049.10 36.2354   2
   0   4  13 3730.79 107.475  28
   0   4  13 3935.95 68.1744   2
   0   4  14 634.755 60.2433  28
   0   4  14 761.737 36.2466   2
   0   4  15 149.416 51.1419  28
   0   4  15 115.666 31.4435   2
   0   4  16 664.306 39.9513   2
   0   4  16 737.343 30.8708  18
   0   4  16 625.256 32.3224  14
   0   4  17 483.715 31.9436  44
   0   4  17 545.607 41.0923   2
   0   4  17 460.974 32.6301  14
   0   4  18 14.3131 29.1924  44
   0   4  18 24.6865 37.0381   2
   0   4  18 41.0174 28.8354  14
   0   4  19 61.0135 40.0946   2
   0   4  19 54.1733 31.3711  44
   0   4  19 28.5175 39.8922   5
   0   4  19 74.1619 31.1106  14
   0   4  20 320.786 44.8384   2
   0   4  20 255.215 34.1940  44
   0   4  20 304.644 41.7209   5
   0   4  20 295.047 34.4150  14
   0   4  21 237.737 45.0311   2
   0   4  21 196.793 34.1329  44
   0   4  21 199.183 41.3525   5
   0   4  21 211.999 35.0693  14
   0   4  22 10322.4 152.975   2
   0   4  22 10048.5 136.357  44
   0   4  22 10175.2 140.107   5
   0   4  23 10292.7 153.761   2
   0   4  23 10086.8 140.374   5
   0   4  23 10228.5 136.951  44
   0   4  24 8139.26 114.179  44
   0   4  24 7669.20 115.154  14
   0   4  24 8022.84 130.305   2
   0   4  24 8344.87 118.224   5
   0   4  24 8769.05 128.039  10
   0   4  25 104.877 30.7282  44
   0   4  25 24.6111 40.5045   2
   0   4  25 29.3700 35.5928   5
   0   4  25 55.4840 38.3493  26
   0   4  25 10.8144 42.2325  10
   0   4  26-29.7538 29.2720  44
   0   4  26 31.9769 38.6376   2
   0   4  26 35.4345 32.2270   5
   0   4  26-0.58384 38.7109  10
   0   4  26 48.6295 36.3192  26
   0   4  27 46.3343 35.7512   2
   0   4  27-6.53979 35.2304  10
   0   4  27-16.8495 26.3840  44
   0   4  27 4.98498 33.3180  26
   0   4  28 57.2111 32.9261   2
   0   4  28-10.2081 30.8430  26
   0   4  28 69.4363 32.5369  10
   0   4  29 52.9643 27.5956  26
   0   4  29 20.5158 22.4824   5
   0   4  31 67.6382 16.1966  15
   0  -5  34 393.324 25.9700  44
   0  -5  34 464.519 31.4340  26
   0  -5  33 96.4808 26.9086  44
   0  -5  33 111.257 32.3993  26
   0  -5  32 42.9731 29.5704  44
   0  -5  32 58.0371 35.0957  26
   0  -5  31-7.04334 32.1988  44
   0  -5  31 22.5149 36.9106  26
   0  -5  30 159.530 35.4000  44
   0  -5  30 197.798 40.8112  26
   0  -5  29 215.931 37.5393  44
   0  -5  29 133.537 42.6375  26
   0  -5  28 833.407 45.8678  44
   0  -5  28 904.588 50.8932  26
   0  -5  27 853.552 45.5308  44
   0  -5  27 814.831 45.8854  31
   0  -5  27 824.602 50.2723  26
   0  -5  26 33.1284 37.0776  31
   0  -5  26 31.0765 37.7761  44
   0  -5  25 4513.98 83.8705  31
   0  -5  24 11845.8 162.526  31
   0  -5  23 250.501 40.7023  31
   0   5 -22 625.397 87.1657  24
   0  -5  22 737.965 39.7430  31
   0   5 -21-2.08584 68.1012  24
   0  -5  21 46.2720 29.9062  31
   0  -5  20 187.922 29.7443  31
   0   5 -20 207.175 69.1611  24
   0  -5  20 246.788 32.2665   2
   0  -5  19 760.198 33.0131  31
   0  -5  19 756.606 34.8557   2
   0  -5  18 2028.18 44.8427  31
   0   5 -18 2169.40 100.893  24
   0  -5  18 2157.82 46.8845   2
   0   5 -17 157.065 60.4915  24
   0  -5  17 182.697 24.8161   2
   0   5 -16 84.2646 57.3799  24
   0  -5  16 95.1412 22.8441   2
   0  -5  16 84.8759 20.5163  36
   0   5 -15 67.0188 52.6797  24
   0  -5  15 41.1117 19.6009  36
   0  -5  15 41.4252 20.9750   2
   0  -5  15 33.3506 36.0232  42
   0  -5  14 971.300 51.9124  34
   0   5 -14 944.481 51.8645  39
   0   5 -14 998.943 70.9570  24
   0  -5  14 903.654 49.2840  42
   0  -5  13 34906.7 431.421  42
   0   5 -13 34239.3 442.211  39
   0   5 -13 33769.7 470.031  24
   0  -5  12 472.500 49.8272  34
   0   5 -12 427.163 45.8455  39
   0   5 -12 558.006 62.0173  24
   0  -5  11 3868.71 92.9993  34
   0   5 -11 3767.05 92.8034  39
   0   5 -11 4094.52 109.179  24
   0  -5  10 43.7215 37.5041  34
   0   5 -10 37.1234 34.2531  39
   0   5 -10 33.1751 43.7489  24
   0  -5   9 1793.03 65.4199  34
   0   5  -9 1877.37 64.9397  39
   0   5  -9 1972.49 75.8326  24
   0   5  -8 2140.48 67.5359  39
   0   5  -8 2079.20 74.2991  24
   0   5  -7 8131.47 141.079  39
   0   5  -7 7914.30 145.989  24
   0   5  -6 887.620 48.8821  39
   0   5  -6 817.619 52.3563  24
   0   5  -5 585.066 44.2464  39
   0   5  -4 10732.4 170.859  39
   0   5  -3 929.113 51.4165  39
   0   5  -2 15162.2 221.912  39
   0   5  -2 14913.1 221.322  24
   0   5  -1 8960.20 152.236  24
   0   5   1 7044.19 130.377  39
   0   5   2 2370.59 70.3002  39
   0   5   3 1363.72 55.9027  39
   0   5   4 1105.86 51.0584  39
   0  -5  -4 982.245 52.5885  34
   0   5   5 1711.95 61.0354  39
   0  -5  -5 1564.74 61.6613  34
   0   5   6 83.7551 35.7432  39
   0  -5  -6 71.9530 38.7939  34
   0   5   7 51.8379 35.0933  39
   0  -5  -7 48.5802 38.9664  34
   0   5   8 2800.29 78.8948  39
   0   5   8 2747.10 50.0475   2
   0  -5  -8 2751.96 78.0519  34
   0  -5  -9 1284.77 56.1349  34
   0   5   9 1432.90 37.7536   2
   0   5   9 1307.58 69.8642  28
   0   5   9 1331.09 58.0033  39
   0   5  10 2329.40 48.0035   2
   0   5  10 2204.99 83.7209  28
   0   5  10 2134.08 68.5204  39
   0   5  11 3569.00 107.302  28
   0   5  11 3973.12 66.9551   2
   0   5  12 151.924 50.7332  28
   0   5  12 173.837 28.6991   2
   0   5  13 25.7287 48.4047  28
   0   5  13-2.57509 29.1962   2
   0   5  14 194.514 32.0708   2
   0   5  15 232.045 28.6414  14
   0   5  15 300.525 34.7959   2
   0   5  16 139.939 29.5591  14
   0   5  16 244.876 36.8715   2
   0   5  16 224.810 28.4007  44
   0   5  17 52.9137 30.0619  14
   0   5  17 46.4911 36.8499   2
   0   5  17 56.4732 28.2426  44
   0   5  18 234.822 32.2496  44
   0   5  18 213.439 33.3412  14
   0   5  18 266.945 41.5112   2
   0   5  18 237.082 41.1609   5
   0   5  18 266.543 43.3567  10
   0   5  19 51.5267 30.4676  44
   0   5  19 45.7588 31.9813  14
   0   5  19 21.1180 40.6560   2
   0   5  19-27.5571 42.0261   5
   0   5  19-13.5110 44.4942  10
   0   5  20 103.687 31.2578  44
   0   5  20 20.3828 41.5098   2
   0   5  20 22.6519 40.8466   5
   0   5  20 95.8717 32.5515  14
   0   5  21 73.5130 32.7914  44
   0   5  21 41.8560 42.8563   2
   0   5  21 73.5002 41.6341   5
   0   5  21 81.3223 33.8954  14
   0   5  22 147.866 33.8650  44
   0   5  22 139.232 43.9501   2
   0   5  22 235.030 42.3729   5
   0   5  22 158.620 35.7811  14
   0   5  23 42.1220 31.1084  44
   0   5  23 82.4436 39.1364   5
   0   5  23 67.7181 33.1856  14
   0   5  23 40.0869 41.6490   2
   0   5  24 26.5459 36.7396   5
   0   5  24 103.056 32.3203  14
   0   5  24-14.3675 30.0389  44
   0   5  24 89.5940 40.6109   2
   0   5  24-18.1834 38.0677  26
   0   5  25 291.599 30.0824  44
   0   5  25 421.759 37.1878   5
   0   5  25 366.609 42.0441   2
   0   5  25 374.556 37.3027  26
   0   5  26 89.6532 32.4002  26
   0   5  26 91.4348 32.0380   5
   0   5  26 98.0227 35.4363   2
   0   5  26 75.4708 24.6027  44
   0   5  27 18.4339 28.9612  26
   0   5  29 147.938 20.4807   5
   0  -6  34-35.3296 24.3429  44
   0  -6  34-42.5743 27.9885   2
   0  -6  33 347.407 29.8162  44
   0  -6  33 326.539 34.1674   2
   0  -6  32 205.547 31.7031  44
   0  -6  32 176.505 36.4066   2
   0  -6  32 293.082 35.4953  26
   0  -6  31 68.3927 36.9327   2
   0  -6  31 79.8874 32.8715  44
   0  -6  31 146.069 37.2035  26
   0  -6  30-33.7192 39.0792   2
   0  -6  30 8.34820 38.0251  26
   0  -6  30-33.9349 35.7002  44
   0  -6  29 1121.14 52.1337   2
   0  -6  29 1246.59 50.5031  26
   0  -6  28 1210.88 52.1383  26
   0  -6  28 1157.80 54.2294   2
   0  -6  28 1175.84 48.9189  31
   0  -6  27 2149.32 61.4700  26
   0  -6  27 2079.86 64.2765   2
   0  -6  27 1966.40 58.1811  31
   0  -6  26 536.252 44.8208  26
   0  -6  26 462.134 46.2439   2
   0  -6  26 435.534 40.5745  31
   0  -6  25-5.63226 40.9768   2
   0  -6  25-21.6653 37.0595  31
   0  -6  24 6196.17 103.983   2
   0  -6  24 6025.45 99.1727  31
   0  -6  23 3027.64 67.5420   2
   0  -6  23 2926.08 63.5192  31
   0  -6  22 63.9286 34.4985   2
   0  -6  22 26.8791 32.8503  31
   0  -6  21 120.763 32.4860   2
   0  -6  21 123.127 30.7052  31
   0   6 -21 82.4102 73.8313  24
   0  -6  20 726.827 36.2881   2
   0  -6  20 722.383 33.9905  31
   0   6 -20 709.888 84.6064  24
   0  -6  19 165.305 27.6488   2
   0  -6  19 192.500 26.9973  31
   0   6 -19 226.442 68.1222  24
   0  -6  18 1895.89 44.2541   2
   0   6 -18 1868.49 100.042  24
   0  -6  17 373.015 26.2628   2
   0   6 -17 383.734 69.3363  24
   0  -6  16 849.830 30.3469   2
   0   6 -16 767.508 75.6668  24
   0  -6  16 728.293 26.9025  36
   0   6 -15 59.0215 40.0052  39
   0  -6  15 50.9141 42.4971  34
   0   6 -15 148.692 60.1506  24
   0  -6  15 95.2093 19.6178  36
   0   6 -14 924.169 58.3282  39
   0   6 -14 932.396 73.4118  24
   0  -6  14 905.573 51.4744  42
   0  -6  14 998.639 60.4107  34
   0   6 -13 54494.1 694.447  39
   0   6 -13 55182.3 717.359  24
   0   6 -12 15500.6 258.789  24
   0  -6  12 15463.6 237.227  34
   0   6 -11 33638.3 447.791  39
   0   6 -11 33174.4 461.666  24
   0  -6  11 34293.9 444.741  34
   0   6 -10 214.707 45.9116  39
   0   6 -10 191.963 56.6661  24
   0  -6  10 207.072 50.5486  34
   0   6  -9 9920.41 176.309  39
   0   6  -9 9783.91 184.695  24
   0  -6   9 9730.90 174.765  34
   0   6  -8 8994.66 164.800  39
   0   6  -8 9173.46 173.168  24
   0  -6   8 9018.47 164.111  34
   0   6  -7 4127.84 103.435  39
   0   6  -6 13670.1 216.283  39
   0   6  -5 15397.3 235.532  39
   0   6  -4 2462.38 77.0720  39
   0   6  -3 7689.07 146.676  24
   0   6  -3 7656.15 144.647  39
   0   6  -2 12006.8 196.954  24
   0   6  -1 159.342 47.8123  24
   0   6   1 2760.80 83.7329  39
   0  -6  -2-0.52064 41.8995  34
   0   6   2 25.5120 37.5241  39
   0  -6  -3 11172.4 190.927  34
   0   6   3 11484.6 191.551  39
   0  -6  -4 3796.08 100.423  34
   0   6   4 4043.02 101.454  39
   0  -6  -5 1367.52 67.5309  34
   0   6   5 1521.05 66.2909  39
   0  -6  -6 72.7886 45.1354  34
   0   6   6 123.407 42.8678  39
   0   6   7 168.292 42.6490  39
   0  -6  -7 197.105 47.3460  34
   0   6   7 195.610 24.9554   2
   0   6   8 5052.40 118.108  39
   0  -6  -8 4841.70 114.439  34
   0   6   8 5174.32 77.3342   2
   0   6   9 2572.15 84.5646  39
   0   6   9 2712.06 52.9875   2
   0   6  10 96.2608 39.4079  39
   0   6  10 102.683 27.3912   2
   0   6  11 208.853 30.1716   2
   0   6  12 911.727 37.8703   2
   0   6  13 842.924 38.4353   2
   0   6  13 773.509 30.7921  18
   0   6  13 776.311 33.5040  14
   0   6  14 30.6025 27.9517  14
   0   6  14 75.0899 25.8276  25
   0   6  14 89.5557 23.4235  22
   0   6  14 76.1507 32.2605   2
   0   6  15 773.678 32.3269  44
   0   6  15 695.026 36.1968  14
   0   6  15 777.978 35.3006  25
   0   6  15 785.116 32.2639  22
   0   6  15 850.267 42.3430   2
   0   6  16 873.220 44.9085   2
   0   6  16 901.671 46.1776  10
   0   6  16 845.284 34.1552  44
   0   6  16 764.233 38.2482  14
   0   6  16 766.379 43.7781   5
   0   6  17 1680.84 56.1143   2
   0   6  17 1698.97 56.3178  10
   0   6  17 1616.32 43.4899  44
   0   6  17 1527.87 47.4874  14
   0   6  17 1588.91 53.7020   5
   0   6  18-6.91880 39.3510   2
   0   6  18-35.6581 43.8351  10
   0   6  18 47.1517 29.2416  44
   0   6  18 11.6482 32.0415  14
   0   6  18-6.12753 42.3493   5
   0   6  19 11.8155 40.5434   2
   0   6  19 20.6588 43.3272  10
   0   6  19 27.9184 29.9815  44
   0   6  19 54.2692 32.8378  14
   0   6  19 0.97002 42.2419   5
   0   6  20 199.072 43.5888   2
   0   6  20 239.045 44.0756  10
   0   6  20 209.031 32.3271  44
   0   6  20 263.803 35.0342  14
   0   6  20 223.147 42.5247   5
   0   6  21 357.809 44.8886   2
   0   6  21 432.026 46.4222  10
   0   6  21 394.707 33.7424  44
   0   6  21 408.985 36.4728  14
   0   6  21 389.548 43.2519   5
   0   6  22 59.0414 35.8658  26
   0   6  22 61.4888 40.6155   2
   0   6  22 33.9784 41.6924  10
   0   6  22 28.5640 29.3661  44
   0   6  22 46.5440 32.9542  14
   0   6  22 65.4216 39.1146   5
   0   6  23 2.62744 35.5002  26
   0   6  23-5.71018 41.0875  10
   0   6  23 98.5671 40.0821   2
   0   6  23 91.4735 32.0155  14
   0   6  23 31.2336 28.2690  44
   0   6  23 33.4887 38.2466   5
   0   6  24 310.836 34.5674  26
   0   6  24 320.810 27.8948  44
   0   6  24 365.769 32.7616  14
   0   6  24 356.351 37.3700   5
   0   6  25 171.299 30.3860  26
   0   6  25 248.821 33.6928   5
   0   6  26 122.117 31.1713   5
   0   6  27 21.5654 27.2389   5
   0   6  29 127.924 16.4321   5
   0  -7  35 153.249 21.6221  44
   0  -7  34-39.1140 24.4626  44
   0  -7  34-34.4416 27.6523   2
   0  -7  33 101.250 29.8993  26
   0  -7  33 116.834 27.7301  44
   0  -7  33 127.550 31.4935   2
   0  -7  32 99.5962 34.3333   2
   0  -7  32 125.926 32.4528  26
   0  -7  31 108.133 37.2564   2
   0  -7  31 177.332 35.0689  26
   0  -7  30 232.742 40.4712   2
   0  -7  30 261.236 37.9461  26
   0  -7  29 353.267 41.8822   2
   0  -7  29 415.597 40.7803  26
   0  -7  28 102.427 40.6572   2
   0  -7  28 42.1454 35.6166  31
   0  -7  28-12.9722 39.7010  26
   0  -7  27 121.821 37.4399  31
   0  -7  27 164.997 42.2206   2
   0  -7  27 208.346 41.5282  26
   0  -7  26 380.991 39.9273  31
   0  -7  26 421.150 44.6459   2
   0  -7  26 387.193 42.8296  26
   0  -7  25 48.6053 38.2723   2
   0  -7  25 31.5954 34.1155  31
   0  -7  25 43.7340 38.3961  26
   0  -7  24 1387.34 50.6557   2
   0  -7  24 1293.63 47.4267  31
   0  -7  24 1387.87 48.7697  26
   0  -7  23 35.2321 35.9703   2
   0   7 -23-36.2369 84.4457  24
   0  -7  23 1.98732 33.7463  31
   0  -7  22 1159.20 44.6342   2
   0   7 -22 1182.01 105.173  24
   0  -7  22 1156.29 42.2707  31
   0  -7  21 219.559 32.3361   2
   0   7 -21 165.722 78.1228  24
   0  -7  21 159.169 30.1523  31
   0  -7  20 969.092 37.9605   2
   0   7 -20 1037.63 95.7128  24
   0  -7  20 1034.66 37.2701  31
   0  -7  19 1467.63 41.6589   2
   0   7 -19 1452.43 101.540  24
   0  -7  18 46.2451 25.0261   2
   0   7 -18 27.8325 64.3877  24
   0  -7  17 975.380 33.4343   2
   0   7 -17 869.757 82.9804  24
   0  -7  16 143.433 20.8486  36
   0   7 -16 126.136 64.7623  24
   0   7 -16 129.700 46.4695  39
   0  -7  16 108.583 46.7373  34
   0   7 -15 168.085 63.7565  24
   0   7 -15 136.887 45.9795  39
   0  -7  15 90.1111 48.9853  34
   0   7 -14 1274.05 85.0986  24
   0   7 -14 1090.29 68.7835  39
   0  -7  14 1218.46 70.1144  34
   0   7 -13 1003.29 77.4952  24
   0   7 -13 837.886 63.9189  39
   0  -7  13 1038.53 68.4763  34
   0   7 -12 1607.36 88.1124  24
   0   7 -12 1615.80 77.6351  39
   0  -7  12 1694.41 78.9361  34
   0   7 -11 203.935 60.5126  24
   0   7 -11 251.247 51.6251  39
   0  -7  11 248.571 55.0786  34
   0   7 -10 744.071 68.3809  24
   0   7 -10 671.558 59.7815  39
   0  -7  10 700.820 62.8887  34
   0   7  -9 290.780 58.7728  24
   0   7  -9 260.324 50.9759  39
   0  -7   9 259.989 53.8190  34
   0   7  -8 5803.79 135.933  39
   0  -7   8 5916.05 136.310  34
   0   7  -7 7293.82 153.143  39
   0  -7   7 7108.68 152.164  34
   0   7  -6 1633.74 74.5427  39
   0   7  -5 226.282 47.8732  39
   0   7  -4 11679.4 204.662  24
   0   7  -4 11437.9 201.154  39
   0   7  -3 14488.2 236.433  24
   0   7  -3 14246.7 235.088  39
   0   7  -2 12451.6 213.137  24
   0  -7   1 31043.0 426.005  34
   0  -7   0 5268.63 142.791  34
   0   7   0 5815.39 141.169  39
   0  -7  -1 347.646 64.5417  34
   0   7   1 382.523 57.9790  39
   0  -7  -2 77.0951 53.2743  34
   0   7   2 119.766 48.0316  39
   0  -7  -3 669.620 63.3340  34
   0   7   3 703.701 59.0569  39
   0  -7  -4 5248.46 129.557  34
   0   7   4 5181.51 127.672  39
   0  -7  -5 2444.08 90.7008  34
   0   7   5 2528.70 89.1620  39
   0  -7  -6 37.2845 49.4075  34
   0   7   6-20.4834 44.4241  39
   0  -7  -7 403.657 56.5178  34
   0   7   7 332.563 51.3302  39
   0  -7  -8 133.086 49.0104  34
   0   7   8 133.008 26.7648   2
   0   7   8 137.814 47.2842  39
   0  -7  -9 199.843 48.7685  34
   0   7   9 216.665 48.2027  39
   0   7   9 331.154 29.6941   2
   0   7  10 867.370 61.6587  39
   0   7  10 1022.56 37.8911   2
   0   7  11 120.149 23.0491  18
   0   7  11 137.690 30.9957   2
   0   7  11 132.309 27.6483  14
   0   7  12 296.909 35.4550  10
   0   7  12 337.809 27.1586  22
   0   7  12 332.404 28.4022  25
   0   7  12 326.325 26.6169  18
   0   7  12 342.084 34.6732   2
   0   7  12 278.802 30.8372  14
   0   7  12 326.400 30.9322  13
   0   7  13 309.199 37.5642  10
   0   7  13 312.484 27.7272  44
   0   7  13 372.493 30.3528  25
   0   7  13 387.176 28.5081  22
   0   7  13 357.815 28.3520  18
   0   7  13 367.456 36.6214   2
   0   7  13 398.891 32.2330  14
   0   7  14 522.785 41.0088  10
   0   7  14 432.922 30.3952  44
   0   7  14 490.670 33.3069  25
   0   7  14 566.828 30.9698  22
   0   7  14 518.081 31.8623  18
   0   7  14 580.977 40.4527   2
   0   7  14 559.306 35.2920  14
   0   7  15 2015.19 50.7273  14
   0   7  15 2192.85 58.0087  10
   0   7  15 1826.15 45.2214  44
   0   7  15 1858.68 49.2397  18
   0   7  15 1861.65 50.4180  25
   0   7  15 1887.64 48.1076  22
   0   7  15 2168.91 57.6743   2
   0   7  15 2029.85 55.8830   5
   0   7  16 1609.48 54.5611   5
   0   7  16 1685.54 55.5001  10
   0   7  16 1722.48 55.4929   2
   0   7  16 1556.34 47.6188  14
   0   7  17 3378.13 71.8578   5
   0   7  17 3308.23 72.4039  10
   0   7  17 3313.69 73.1875   2
   0   7  17 3023.91 63.9383  14
   0   7  17 3025.13 59.1922  44
   0   7  18 31.7770 41.8241   5
   0   7  18 63.2780 41.9325  10
   0   7  18 60.4487 39.4109   2
   0   7  18 64.0839 33.4208  14
   0   7  18 81.3470 29.4982  44
   0   7  19 11.0710 41.6177  10
   0   7  19-3.31454 41.1927   5
   0   7  19 9.63939 31.9928  14
   0   7  19-7.00095 28.8947  44
   0   7  20-37.8127 42.2637  10
   0   7  20-4.55711 41.0012   5
   0   7  20 26.7338 31.8650  14
   0   7  20-12.3295 28.3035  44
   0   7  21 48.8009 40.4545  10
   0   7  21 46.3933 39.6957   5
   0   7  21 60.1807 31.6765  14
   0   7  21 62.5046 27.2972  44
   0   7  22 313.381 40.9338  10
   0   7  22 293.005 40.0562   5
   0   7  22 258.275 33.5733  14
   0   7  22 296.569 27.5800  44
   0   7  23 32.9887 36.6555  10
   0   7  23 103.436 23.8337  44
   0   7  23 51.8166 36.5482   5
   0   7  23 71.5644 30.1892  14
   0   7  24 191.184 28.7900  14
   0   7  24 180.881 33.6173   5
   0   7  24 178.779 34.6732  10
   0   7  25 193.072 32.1551  10
   0   7  28 12.1935 17.8126   5
   0   7  29-11.8162 13.4072   8
   0  -8  35 485.636 24.0787  44
   0  -8  34 36.9105 26.4591   2
   0  -8  33 53.6684 29.5523   2
   0  -8  32 231.219 30.8929  26
   0  -8  32 211.048 34.6212   2
   0  -8  31 49.1876 31.6272  26
   0  -8  31-30.6616 35.7045   2
   0  -8  30 385.578 36.3324  26
   0  -8  30 377.888 40.3447   2
   0  -8  29 78.4821 35.3606  26
   0  -8  29 50.8204 38.0183   2
   0  -8  28 43.1524 35.4533  26
   0  -8  28-16.6183 34.3769  31
   0  -8  28-28.2332 39.0588   2
   0  -8  27 516.464 40.4535  26
   0  -8  27 459.673 45.3556   2
   0  -8  27 461.535 38.9769  31
   0  -8  26 222.713 37.6787  26
   0  -8  26 158.213 41.2369   2
   0  -8  26 176.094 36.1156  31
   0  -8  25 114.494 36.5864  26
   0  -8  25 80.1251 37.8942   2
   0  -8  25 108.554 34.3981  31
   0  -8  24 12.5293 34.5987  26
   0   8 -24-5.60384 84.9348  24
   0  -8  24-20.1589 35.9064   2
   0   8 -23 694.462 37.2828   6
   0  -8  23 656.081 38.9072  26
   0  -8  23 602.253 37.2673  31
   0  -8  23 613.617 40.8787   2
   0   8 -23 573.922 98.1930  24
   0  -8  22 40.4131 32.4957   2
   0   8 -22 157.702 31.3293   6
   0   8 -22 119.817 82.8226  24
   0  -8  22-11.3242 31.4810  31
   0   8 -22 86.2195 33.7854  32
   0   8 -21 29.0193 79.2035  24
   0  -8  21 23.7283 28.2671  31
   0  -8  21 38.5533 30.7631   2
   0   8 -21 6.20657 32.7012  32
   0   8 -20 1271.94 104.361  24
   0  -8  20 1288.61 40.0692  31
   0  -8  20 1389.46 42.0814   2
   0   8 -20 1160.32 42.4131  32
   0  -8  19 596.004 32.5549   2
   0   8 -19 522.150 84.2107  24
   0   8 -19 567.631 35.0703  32
   0  -8  18 66.0373 25.4627   2
   0   8 -18 3.52890 70.8129  24
   0  -8  17 266.921 56.4643  34
   0   8 -17 266.609 54.8699  39
   0   8 -17 391.488 78.4948  24
   0  -8  16 83.2728 53.6568  34
   0   8 -16 52.0345 51.2876  39
   0   8 -16 112.780 68.9014  24
   0  -8  15 522.777 66.1178  34
   0   8 -15 533.436 62.8886  39
   0   8 -15 486.630 77.0009  24
   0  -8  14 446.242 61.5274  34
   0   8 -14 394.294 57.8011  39
   0   8 -14 425.181 71.1365  24
   0  -8  13 1327.37 77.9272  34
   0   8 -13 1313.15 76.4126  39
   0   8 -13 1306.93 88.2374  24
   0  -8  12 2717.05 100.510  34
   0   8 -12 2709.33 100.113  39
   0   8 -12 2726.26 110.466  24
   0  -8  11 5733.83 143.059  34
   0   8 -11 5846.95 145.471  39
   0   8 -11 5640.51 152.141  24
   0  -8  10 850.963 70.5100  34
   0   8 -10 817.651 77.2374  24
   0   8 -10 825.792 66.8940  39
   0   8  -9 1332.79 37.9280   6
   0  -8   9 1252.20 79.2535  34
   0   8  -9 1227.74 34.9188  20
   0   8  -9 1389.11 78.0199  39
   0   8  -8 1064.77 34.4156   6
   0  -8   8 1107.71 74.0488  34
   0   8  -8 1002.45 32.1134  20
   0   8  -8 1068.81 73.8477  39
   0   8  -7 2345.41 46.4616  20
   0   8  -7 2429.15 95.4498  39
   0   8  -7 2423.29 48.1280   6
   0   8  -6 107.559 51.9271  39
   0   8  -6 73.1869 23.9106  20
   0   8  -5 3998.38 119.023  39
   0   8  -5 3809.43 62.8105  20
   0   8  -4 11744.1 216.611  39
   0  -8   4 11467.1 213.118  34
   0   8  -4 11320.4 144.653  20
   0   8  -3 4768.60 129.502  24
   0  -8   3 4667.89 127.108  34
   0   8  -3 4531.57 71.3774   6
   0  -8   2 6459.79 153.470  34
   0   8  -2 6388.58 91.1843   6
   0   8  -1 88796.4 995.143  20
   0  -8   1 90496.3 1084.86  34
   0  -8   0 1474.10 95.9416  34
   0   8   0 1581.95 90.1284  39
   0   8   0 1483.31 40.7988  20
   0   8   1 2542.61 49.5184  20
   0   8   1 2753.74 104.831  39
   0  -8  -2 2248.30 95.6237  34
   0   8   2 2251.72 92.4915  39
   0  -8  -3 478.243 65.1724  34
   0   8   3 427.373 59.0378  39
   0  -8  -4 2330.05 97.3761  34
   0   8   4 2422.07 95.1744  39
   0  -8  -5 2581.90 100.617  34
   0   8   5 2523.99 97.6684  39
   0  -8  -6 84.9341 54.8288  34
   0   8   6 98.4953 49.7100  39
   0  -8  -7-19.0784 53.7546  34
   0   8   7 3.31309 47.8701  39
   0  -8  -8 164.769 54.5839  34
   0   8   8 198.143 52.8992  39
   0   8   9 821.471 34.4223  14
   0   8   9 850.132 31.5288  18
   0   8   9 753.730 65.9677  39
   0   8  10 281.696 25.8443  18
   0   8  10 246.582 29.9024  14
   0   8  10 269.598 29.8623  13
   0   8  10 262.459 26.8106  25
   0   8  10 271.242 26.3820  22
   0   8  11 489.872 30.1871  22
   0   8  11 469.093 27.4666  44
   0   8  11 478.802 29.4663  18
   0   8  11 476.196 33.5709  14
   0   8  11 481.981 33.6310  13
   0   8  11 511.299 30.8600  25
   0   8  11 486.208 36.2734  10
   0   8  12 1140.84 35.4243  44
   0   8  12 1246.59 40.1195  18
   0   8  12 1242.68 42.6635  14
   0   8  12 1147.42 42.2363  13
   0   8  12 1237.76 40.3056  22
   0   8  12 1243.76 40.8000  25
   0   8  12 1239.13 45.9119  10
   0   8  13 63.2625 27.7347  44
   0   8  13 41.2502 28.1135  18
   0   8  13 48.9392 32.7559  14
   0   8  13 29.4163 29.9107  25
   0   8  13-8.73136 39.1947  10
   0   8  14 30.1185 32.2148  22
   0   8  14 180.566 28.6294  44
   0   8  14 85.5136 31.8228  25
   0   8  14 183.577 30.6613  18
   0   8  14 229.313 35.1044  14
   0   8  14 164.830 40.0824  10
   0   8  15 1044.26 36.0432  44
   0   8  15 820.450 39.4992  22
   0   8  15 1093.96 43.1672  14
   0   8  15 907.268 40.7057  18
   0   8  15 1116.28 48.0459  10
   0   8  16 34.1594 26.8026  44
   0   8  16 2.60830 38.9903  10
   0   8  16-9.74833 33.1069  14
   0   8  17 1695.99 41.0978  44
   0   8  17 1700.12 56.3521   5
   0   8  17 1842.91 55.2545  10
   0   8  18 29.0027 27.0989  44
   0   8  18-14.5221 41.9428   5
   0   8  18-11.0382 39.3225  10
   0   8  18 22.6037 32.5967  14
   0   8  19 153.535 26.8031  44
   0   8  19 91.4715 41.0919   5
   0   8  19 106.630 39.4108  10
   0   8  19 106.565 32.8180  14
   0   8  20 66.0930 25.3164  44
   0   8  20 80.6211 31.1753  14
   0   8  20 62.7504 38.2071  10
   0   8  20 48.2738 39.2991   5
   0   8  21 339.949 33.5137  14
   0   8  21 446.159 39.9330  10
   0   8  21 455.909 40.5326   5
   0   8  22 155.774 30.4954  14
   0   8  22 222.047 36.1163  10
   0   8  22 175.953 36.5709   5
   0   8  23 156.839 28.5056  14
   0   8  23 174.329 33.8582   5
   0   8  23 196.891 33.1351  10
   0   8  24 114.766 25.4272  14
   0   8  26-20.6332 24.3537   5
   0   8  27 231.817 19.1148   5
   0   8  28 74.0691 14.7019  15
   0  -9  36 171.449 15.4336  44
   0  -9  34 152.970 26.9377   2
   0  -9  33 359.834 32.0067   2
   0  -9  32 127.175 31.7014   2
   0  -9  31 406.046 37.3878   2
   0  -9  30 492.890 40.3038   2
   0  -9  30 448.923 33.6337  26
   0  -9  30 494.442 32.6028  29
   0  -9  29 1247.78 41.3350  26
   0  -9  29 1189.92 42.8455  31
   0  -9  29 1156.32 49.2099   2
   0  -9  28 3348.70 61.4458  26
   0  -9  28 3174.17 65.1843  31
   0  -9  28 3136.92 71.6429   2
   0  -9  27 124.579 41.8616   2
   0  -9  27 224.898 35.6078  31
   0  -9  26-8.02752 32.9334  31
   0  -9  25-21.3747 37.3154   2
   0  -9  25 13.1260 32.1960  31
   0   9 -25-113.204 94.0227  24
   0   9 -24 761.785 105.990  24
   0  -9  24 831.803 44.2390   2
   0   9 -24 811.731 42.0895  32
   0  -9  24 810.216 39.7266  31
   0   9 -24 838.757 40.5674   6
   0   9 -23 67.9802 90.4269  24
   0  -9  23 172.798 34.8566   2
   0   9 -23 180.858 36.6177  32
   0  -9  23 160.598 31.3386  31
   0   9 -23 166.219 33.3343   6
   0   9 -22 262.725 91.4039  24
   0  -9  22 334.748 34.8329   2
   0   9 -22 356.091 36.8133  32
   0  -9  22 313.408 31.7170  31
   0   9 -22 352.112 35.4865   6
   0   9 -21-1.42105 83.9104  24
   0  -9  21 45.4585 30.8739   2
   0   9 -21 13.2512 33.9318  32
   0  -9  21 53.7599 28.4449  31
   0   9 -21 74.5816 31.9266   6
   0  -9  20 840.096 37.4378   2
   0   9 -20 886.467 39.6513   6
   0   9 -20 858.159 100.682  24
   0   9 -20 777.844 40.0387  32
   0  -9  19 398.064 31.6578   2
   0   9 -19 475.034 34.4200   6
   0   9 -19 450.213 86.5653  24
   0   9 -19 369.746 35.3369  32
   0  -9  18 141.759 27.7138   2
   0   9 -18 95.9917 75.1244  24
   0   9 -18 169.032 30.6979   6
   0   9 -18 93.3119 32.3430  32
   0   9 -17 258.200 31.3973   6
   0   9 -17 209.789 77.1992  24
   0   9 -17 163.990 58.0506  39
   0  -9  17 174.813 57.5703  34
   0   9 -17 163.822 32.3422  32
   0   9 -16 1643.37 46.1924   6
   0   9 -16 1597.10 107.883  24
   0   9 -16 1334.21 87.8782  39
   0  -9  16 1537.60 89.3520  34
   0   9 -15 2137.93 51.1494   6
   0   9 -15 2152.80 115.986  24
   0   9 -15 1928.42 98.4730  39
   0  -9  15 2225.91 102.244  34
   0   9 -14 939.307 36.7955   6
   0   9 -14 942.361 88.0460  24
   0   9 -14 913.689 76.3607  39
   0  -9  14 1059.32 79.9128  34
   0   9 -13 880.640 35.5718   6
   0   9 -13 902.289 84.9904  24
   0   9 -13 784.769 73.3566  39
   0  -9  13 921.038 76.5523  34
   0   9 -12 49.4232 26.4039   6
   0   9 -12 62.3871 65.1231  24
   0   9 -12 56.0539 51.9235  39
   0  -9  12 44.1785 55.9811  34
   0   9 -11 133.099 27.0698   6
   0   9 -11 199.719 67.7368  24
   0  -9  11 160.717 58.9838  34
   0   9 -11 122.871 54.3636  39
   0  -9  10 187.761 61.4482  34
   0   9 -10 172.111 27.5488   6
   0   9 -10 184.895 57.5310  39
   0  -9   9 140.497 60.9219  34
   0   9  -9 132.870 55.6825  39
   0   9  -9 150.166 27.5260   6
   0   9  -8 1756.85 90.8715  39
   0   9  -8 1798.55 44.9678   6
   0   9  -7 5437.62 83.7787  20
   0   9  -7 5656.94 151.618  39
   0   9  -6 1215.43 37.2535  20
   0   9  -6 1389.64 92.5407  24
   0   9  -6 1200.85 79.6771  39
   0   9  -5 8284.22 112.207  20
   0  -9   5 8621.94 188.963  34
   0   9  -5 8629.94 189.658  39
   0   9  -4 4108.75 70.3935   6
   0   9  -4 3886.34 64.3125  43
   0  -9   4 4416.35 134.985  34
   0   9  -4 4571.43 137.284  24
   0   9  -4 4224.89 131.761  39
   0  -9   3 13370.2 241.616  34
   0   9  -3 12745.2 160.652   6
   0  -9   2 3717.02 121.585  34
   0   9  -2 3299.30 55.6537  43
   0  -9   1 1769.20 92.8941  34
   0   9  -1 1802.58 90.6265  39
   0   9  -1 1578.77 37.4834  43
   0  -9   0 1632.10 90.1283  34
   0   9   0 1597.98 87.5729  39
   0  -9  -1 187.243 61.4170  34
   0   9   1 122.411 56.1208  39
   0   9   1 96.1662 22.0141  43
   0  -9  -2 142.927 62.0154  34
   0   9   2 109.895 54.3686  39
   0   9   2 78.7506 22.5502  43
   0   9   3 347.654 60.0889  39
   0  -9  -3 331.677 64.2342  34
   0   9   4 161.197 55.5346  39
   0  -9  -4 168.230 61.3024  34
   0   9   5 402.086 63.7993  39
   0  -9  -5 371.167 67.3830  34
   0   9   6 3549.03 123.943  39
   0  -9  -6 3586.21 122.218  34
   0   9   7 269.387 25.1377  18
   0   9   7 286.835 29.4841  14
   0  -9  -7 335.889 65.0566  34
   0   9   7 310.002 27.0364  22
   0   9   7 336.139 62.2188  39
   0   9   8 4205.02 70.1856  22
   0   9   8 3989.47 68.3152  18
   0   9   8 3965.55 68.6625  14
   0   9   8 3710.18 66.2866  13
   0  -9  -8 3938.09 123.668  34
   0   9   8 3823.31 68.1451   5
   0   9   8 4268.67 133.178  39
   0   9   9 56.3191 25.7390  22
   0   9   9 23.5939 51.9927  39
   0   9   9 19.9725 34.7476   5
   0   9   9 47.6538 25.5018  25
   0   9   9 49.1440 23.9348  18
   0   9   9 45.3929 29.3631  14
   0   9   9 66.6327 30.5636  13
   0   9  10 10686.3 142.858  14
   0   9  10 9884.44 139.653  13
   0   9  10 11031.1 144.538  22
   0   9  10 10747.3 143.688  18
   0   9  10 10703.2 141.521  25
   0   9  10 10161.2 142.169   5
   0   9  10 10575.7 132.641  44
   0   9  10 10552.3 140.059  10
   0   9  11 24979.6 307.843  10
   0   9  11 26298.6 312.446  18
   0   9  11 26158.2 312.401  22
   0   9  11 25617.6 309.312  25
   0   9  11 25921.9 311.313   5
   0   9  11 25838.7 300.067  44
   0   9  11 25930.4 310.586  14
   0   9  12 2993.49 64.3434  18
   0   9  12 3301.81 64.9473  25
   0   9  12 2942.24 64.6797  22
   0   9  12 2467.78 80.0814   5
   0   9  12 3300.44 69.5029  14
   0   9  12 3875.12 59.9103  44
   0   9  13 408.380 35.8498  18
   0   9  13 460.550 37.2058  25
   0   9  13 237.594 35.1588  22
   0   9  13 673.766 34.1215  44
   0   9  13 485.282 41.5140  14
   0   9  13 252.051 44.5603  10
   0   9  14 529.389 35.9273  18
   0   9  14 567.118 36.8012  25
   0   9  14 431.800 34.8694  22
   0   9  14 500.133 42.0535  10
   0   9  14 544.552 40.1158  14
   0   9  15 8.09729 33.4028  14
   0   9  15 9.53296 28.4507  18
   0   9  15 63.4177 36.8299  10
   0   9  15-40.7501 29.2464  22
   0   9  16 846.228 43.6519  10
   0   9  16 858.819 38.5869  18
   0   9  16 738.891 40.5021  14
   0   9  17 64.2217 32.7761  14
   0   9  17 119.742 37.4331  10
   0   9  18 209.064 36.8316  10
   0   9  18 126.625 32.5994  14
   0   9  18 170.097 40.5124   5
   0   9  19 459.387 38.4092  10
   0   9  19 377.569 33.9219  14
   0   9  19 400.253 40.9869   5
   0   9  20 89.1413 34.5775  10
   0   9  20 134.336 30.5932  14
   0   9  20 134.606 38.0537   5
   0   9  21 21.0495 28.6194  14
   0   9  21 79.7299 35.6911   5
   0   9  22 235.958 28.0457  14
   0   9  22 279.315 34.4168   5
   0   9  23 99.5748 24.5089  14
   0   9  25 47.9522 23.1952   5
   0   9  26-13.6365 14.0416   8
   0   9  26 39.5523 17.9623   5
   0 -10  33 341.457 29.9289   2
   0 -10  32 68.3513 29.6195   2
   0 -10  31 77.9070 31.5914   2
   0 -10  30 156.201 34.5451   2
   0 -10  30 186.608 33.7825  44
   0 -10  30 189.590 30.7079  29
   0 -10  29 66.3497 35.4064   2
   0 -10  28 641.258 36.1604  31
   0 -10  28 522.275 42.6370   2
   0 -10  27 40.0539 31.2148  31
   0 -10  26-25.2776 31.8683  31
   0  10 -26 11.1086 34.5149  32
   0  10 -25 125.731 36.8406  32
   0  10 -25 116.871 92.3727  24
   0  10 -25 146.730 33.3981   6
   0 -10  25 134.354 32.5002  31
   0 -10  25 122.116 37.2918   2
   0  10 -24-8.51758 36.8021  32
   0  10 -24-66.3932 91.5284  24
   0  10 -24 23.6331 32.4522   6
   0 -10  24 23.8884 30.2863  31
   0 -10  24 14.2919 34.0356   2
   0  10 -23 114.657 37.0998  32
   0  10 -23 151.911 34.1708   6
   0 -10  23 139.173 29.9227  31
   0 -10  23 105.099 33.7164   2
   0  10 -22 381.935 39.2401  32
   0  10 -22 357.536 96.3536  24
   0  10 -22 442.876 37.4452   6
   0 -10  22 363.308 32.1844  31
   0 -10  22 436.182 35.8836   2
   0  10 -21-9.05961 35.7369  32
   0  10 -21-46.8393 87.3256  24
   0  10 -21 34.6339 32.8019   6
   0 -10  21 34.7718 27.7566  31
   0 -10  21 13.9977 29.8689   2
   0  10 -20 8.42613 35.3482  32
   0 -10  20 24.2967 29.2481   2
   0  10 -20 62.1745 85.7131  24
   0  10 -20 27.0499 32.7335   6
   0  10 -19 119.255 34.7079  32
   0 -10  19 195.937 30.8608   2
   0  10 -19 173.276 84.7214  24
   0  10 -19 182.911 33.2867   6
   0  10 -18 430.276 90.1882  24
   0  10 -18 443.208 35.8084   6
   0  10 -18 387.237 37.4811  32
   0  10 -17 176.652 33.1080   6
   0  10 -17 144.856 34.0079  32
   0 -10  17 190.346 63.7668  34
   0  10 -17 137.124 61.5468  39
   0  10 -17 154.614 80.9383  24
   0  10 -16 149.749 31.7458   6
   0  10 -16 118.972 33.4349  32
   0 -10  16 103.647 64.5779  34
   0  10 -16 99.0423 62.3427  39
   0  10 -16 186.832 80.3399  24
   0  10 -15 1797.85 49.7488   6
   0 -10  15 1933.04 102.164  34
   0  10 -15 1705.09 47.8248  32
   0  10 -15 1630.09 100.345  39
   0  10 -15 1795.94 114.510  24
   0  10 -14 270.183 32.4302   6
   0 -10  14 345.319 71.5784  34
   0  10 -14 276.560 33.5548  32
   0  10 -14 271.286 66.9050  39
   0  10 -14 338.803 81.5385  24
   0  10 -13 77.6470 29.6956   6
   0 -10  13 74.0309 61.9523  34
   0  10 -13 55.7647 58.7414  39
   0  10 -13 62.9454 71.4178  24
   0  10 -12 940.780 81.6217  39
   0  10 -12 995.169 39.4188   6
   0 -10  12 1101.23 85.5485  34
   0  10 -11 59.7340 56.5058  39
   0  10 -11 78.5250 28.9434   6
   0 -10  11 54.5604 61.2858  34
   0  10 -10 1838.99 98.6170  39
   0  10 -10 1743.02 46.7870   6
   0 -10  10 1797.10 97.4556  34
   0  10  -9 2014.47 101.973  39
   0  10  -9 1848.14 48.1894   6
   0 -10   9 2020.93 101.868  34
   0  10  -8 697.585 84.9642  24
   0  10  -8 596.924 71.3765  39
   0  10  -7 4858.12 154.238  24
   0  10  -7 4502.07 144.741  39
   0  10  -6 6272.70 170.500  39
   0  10  -6 6161.39 90.6772  43
   0  10  -6 6546.43 175.684  24
   0 -10   5 88.9376 66.6405  34
   0  10  -5 52.0697 25.3998  43
   0  10  -5 122.673 61.0622  39
   0  10  -4 440.787 28.3532  43
   0 -10   4 582.678 74.5402  34
   0  10  -4 534.369 33.0470   6
   0 -10   3 9467.02 204.754  34
   0  10  -3 8126.86 111.183  43
   0 -10   2 3439.49 127.124  34
   0  10  -2 2886.98 54.0333  43
   0 -10   1 4898.22 146.415  34
   0  10  -1 4600.13 143.744  39
   0 -10   0 3715.31 128.844  34
   0  10   0 3436.64 125.877  39
   0 -10  -1 218.481 68.5454  34
   0  10   1 188.512 61.6778  39
   0  10   1 178.829 24.8709  43
   0  10   2 37.7035 56.6789  39
   0 -10  -2 117.805 64.7744  34
   0  10   3 48.1663 55.5179  39
   0 -10  -3-7.30082 61.7197  34
   0  10   4 949.246 34.8831  13
   0  10   4 949.435 33.0128  18
   0 -10  -4 1081.15 87.9625  34
   0  10   4 999.207 83.8227  39
   0  10   5 110.503 23.6461  18
   0  10   5 142.659 60.7437  39
   0 -10  -5 157.223 65.8047  34
   0  10   6 239.373 66.3167  39
   0  10   6 240.044 24.1446   3
   0  10   6 212.092 32.3877   5
   0  10   6 212.482 30.7101  14
   0  10   6 213.026 25.7976  18
   0 -10  -6 265.920 66.2038  34
   0  10   7 46.3139 59.6473  39
   0  10   7 34.5147 33.1563   5
   0  10   7 67.4928 29.6897  14
   0  10   7 8.75333 24.2077  18
   0 -10  -7 4.76350 63.3553  34
   0  10   8 663.472 34.8362  22
   0  10   8 590.365 73.6418  39
   0  10   8 577.478 36.5454  14
   0  10   8 528.721 33.1153  25
   0  10   8 543.157 38.8297   5
   0  10   8 588.735 32.2662  18
   0  10   9 4257.11 74.0598  22
   0  10   9 4076.20 73.5389  14
   0  10   9 3766.22 71.7766  13
   0  10   9 3944.06 70.9760  25
   0  10   9 3927.33 73.5969   5
   0  10   9 4096.61 72.3668  18
   0  10  10 10825.9 143.952  22
   0  10  10 10302.9 142.404  14
   0  10  10 10105.0 139.788  25
   0  10  10 9783.76 141.987   5
   0  10  10 10437.0 142.463  18
   0  10  11 39331.8 461.012  14
   0  10  11 39384.8 459.616  25
   0  10  11 40817.1 463.591  22
   0  10  11 40209.6 460.571   5
   0  10  11 40325.8 462.914  18
   0  10  12 577.156 41.4568  10
   0  10  12 931.853 43.8974  14
   0  10  12 824.643 38.7810  25
   0  10  12 778.909 38.6344  22
   0  10  12 497.321 50.5966   5
   0  10  12 906.555 38.8078  18
   0  10  13-26.0449 43.0476   5
   0  10  13 20.0363 28.8456  22
   0  10  13 127.096 28.5881  18
   0  10  13 73.2554 33.9274  10
   0  10  13 119.485 30.3897  25
   0  10  13 48.9487 34.5048  14
   0  10  14 445.465 34.3904  25
   0  10  14 404.223 32.6680  22
   0  10  14 427.084 33.6122  18
   0  10  14 454.421 37.1806  10
   0  10  14 403.525 43.4046   5
   0  10  14 353.702 37.3386  14
   0  10  15 180.795 30.7869  18
   0  10  15 162.061 29.0548  22
   0  10  15 124.309 34.1268  14
   0  10  15 159.764 34.9816  10
   0  10  16 26.1054 32.2256  14
   0  10  16 79.5558 28.7473  18
   0  10  16 70.7754 33.7062  10
   0  10  17 57.6907 32.6387  10
   0  10  17-14.1787 31.1604  14
   0  10  18 1213.96 41.2387  14
   0  10  19 130.590 29.6492  14
   0  10  20 71.5133 27.6074  14
   0  10  20 91.6768 33.5278   5
   0  10  21 61.2111 25.6365  14
   0  10  22 215.203 24.4788  14
   0  10  22 58.3679 30.3918   5
   0  10  23 30.7923 27.1226   5
   0  10  23 208.595 21.9166  14
   0  10  24 17.1227 23.1021   5
   0  10  25 243.816 17.8308   5
   0 -11  32 84.4561 27.5681  44
   0 -11  32 81.8853 27.5850   2
   0 -11  31 183.673 30.9123  44
   0 -11  31 139.836 30.9607   2
   0 -11  30 51.8791 31.3641   2
   0 -11  30 40.2079 31.2696  44
   0 -11  30-25.5500 29.8924  29
   0 -11  29 15.5002 32.9576   2
   0 -11  28 63.9908 35.0779   2
   0 -11  27 45.0509 35.8537   2
   0  11 -27 52.2305 33.1681  32
   0 -11  26 367.952 38.5538   2
   0  11 -26 410.592 37.8676  32
   0 -11  25 1383.37 49.8658   2
   0  11 -25 1251.46 46.9078   6
   0  11 -25 1392.81 47.9970  32
   0  11 -24 437.999 39.1849   6
   0 -11  24 414.358 38.5525   2
   0  11 -24 404.223 40.6551  32
   0  11 -23 578.944 41.1274   6
   0 -11  23 601.400 39.0589   2
   0  11 -23 555.276 107.838  24
   0  11 -23 649.097 42.7757  32
   0  11 -22 30.9474 34.5624   6
   0 -11  22 32.4717 31.7618   2
   0  11 -22-60.7321 94.9868  24
   0  11 -22 5.20558 36.8576  32
   0  11 -21 737.540 42.8437   6
   0 -11  21 811.149 38.3351   2
   0  11 -21 687.746 108.559  24
   0  11 -21 693.267 43.2663  32
   0  11 -20 677.780 41.6218   6
   0 -11  20 776.024 36.8964   2
   0  11 -20 572.622 105.630  24
   0  11 -20 579.857 42.9797  32
   0  11 -19 3.44997 34.2511   6
   0 -11  19 87.6109 30.1858   2
   0  11 -19-30.7202 91.0539  24
   0  11 -19 1.15680 36.5936  32
   0  11 -18 279.145 38.2171  32
   0  11 -18 331.182 92.7470  24
   0  11 -18 321.572 73.1201  39
   0  11 -18 291.703 37.4168   6
   0  11 -17 32.8712 34.9218  32
   0 -11  17 15.1625 64.8662  34
   0  11 -17 13.2505 80.9118  24
   0  11 -17-27.1852 66.5825  39
   0  11 -17 0.24190 32.9147   6
   0 -11  16-18.0295 67.0588  34
   0  11 -16 38.0582 34.8696  32
   0  11 -16 116.498 82.7060  24
   0  11 -16 26.0612 65.6958  39
   0  11 -16 8.12151 33.4554   6
   0  11 -15 104.831 35.3830  32
   0 -11  15 130.226 69.7328  34
   0  11 -15 165.723 84.9056  24
   0  11 -15 83.9978 71.0385  39
   0  11 -15 97.3254 33.7020   6
   0 -11  14 355.654 79.1883  34
   0  11 -14 320.449 36.3845  32
   0  11 -14 311.288 86.2600  24
   0  11 -14 332.482 73.5502  39
   0  11 -14 260.960 35.4297   6
   0  11 -13 464.430 77.3554  39
   0 -11  13 571.410 80.6650  34
   0  11 -13 497.351 37.3000  32
   0  11 -13 472.157 37.7276   6
   0  11 -12 1333.97 97.7102  39
   0  11 -12 1374.17 45.2164  32
   0 -11  12 1492.14 101.564  34
   0  11 -12 1324.28 46.7112   6
   0  11 -11 214.523 68.8197  39
   0 -11  11 333.671 76.0049  34
   0  11 -11 268.194 35.3798  32
   0  11 -11 208.433 34.0635   6
   0  11 -10 501.548 74.5237  39
   0  11 -10 543.075 36.3873  32
   0 -11  10 558.546 80.1807  34
   0  11 -10 499.639 36.4853   6
   0  11  -9 347.620 81.4870  24
   0  11  -9 285.554 70.8004  39
   0  11  -9 246.636 33.0353   6
   0  11  -8 484.484 75.2951  39
   0  11  -8 503.319 85.8197  24
   0  11  -8 502.574 31.9499  43
   0  11  -7 4532.44 74.6698  43
   0  11  -7 4678.23 155.581  39
   0  11  -6 879.046 35.2290  43
   0 -11   6 972.436 90.0963  34
   0  11  -6 905.625 86.9730  39
   0 -11   5 3064.00 128.925  34
   0  11  -5 2899.80 56.1470  43
   0 -11   4 444.214 78.7727  34
   0  11  -4 369.810 30.1726  43
   0 -11   3 4663.67 152.862  34
   0  11  -3 3978.92 67.8371  43
   0  11  -2 305.079 27.4443  43
   0 -11   2 379.894 78.0450  34
   0  11  -2 387.177 73.3696  39
   0  11  -1 42.0088 24.3996  43
   0  11  -1 12.5964 62.4713  39
   0 -11   1 35.9148 65.8505  34
   0  11   0 37.7543 23.9727  43
   0  11   0 41.6872 60.3968  39
   0 -11   0 30.3138 67.2007  34
   0  11   0 27.2333 22.4176  18
   0  11   0 42.9714 25.8223  13
   0  11   1 164.719 65.7076  39
   0 -11  -1 197.706 71.3468  34
   0  11   1 188.990 24.0237  18
   0  11   1 192.308 27.8971  13
   0  11   2 192.162 67.9454  39
   0  11   2 184.129 24.6864  18
   0 -11  -2 186.815 74.0533  34
   0  11   2 155.195 28.1816  13
   0  11   3 20.5894 27.9257   5
   0  11   3 6.49228 62.5742  39
   0  11   3 30.8157 22.6072  18
   0 -11  -3 20.9920 66.7848  34
   0  11   3 30.9412 28.5311  13
   0  11   4 515.221 33.7134   5
   0  11   4 543.887 26.8425   3
   0  11   4 580.981 82.1808  39
   0  11   4 507.171 30.5142  18
   0 -11  -4 499.409 78.5775  34
   0  11   4 503.944 33.6850  13
   0  11   5 90.9188 26.0188  18
   0  11   5 150.032 24.2750   3
   0  11   5 91.3674 31.8784   5
   0  11   5 60.0129 65.8368  39
   0 -11  -5 135.786 69.6629  34
   0  11   6 153.325 33.5661   5
   0  11   6 176.775 69.9828  39
   0  11   6 126.668 27.2817  18
   0 -11  -6 109.727 68.2705  34
   0  11   6 74.7237 34.0755  14
   0  11   7 51.4066 26.6325  18
   0  11   7 82.6648 35.1986   5
   0  11   7 28.3482 34.3192  14
   0  11   7 59.7519 65.7556  39
   0  11   8 1035.00 43.9975  14
   0  11   8 1033.76 39.2478  18
   0  11   8 1020.22 45.1879   5
   0  11   8 882.274 39.8031  25
   0  11   9-1.01087 34.5783  14
   0  11   9 18.5662 27.6441  18
   0  11   9 11.8263 29.8638  22
   0  11   9 30.2826 37.5263   5
   0  11  10 599.189 38.9991  14
   0  11  10 572.813 34.3973  18
   0  11  10 576.913 41.9176   5
   0  11  10 638.272 35.6455  22
   0  11  10 523.294 34.6606  25
   0  11  11 221.403 34.9173  14
   0  11  11 279.881 30.3165  18
   0  11  11 172.121 39.6906   5
   0  11  11 274.939 31.6219  22
   0  11  11 221.145 30.6340  25
   0  11  12 26.0701 38.3825   5
   0  11  12 26.6181 33.3637  14
   0  11  12 76.5919 27.5448  18
   0  11  12 59.1094 28.1361  22
   0  11  12 21.9619 28.6145  25
   0  11  13 35.7938 38.4349   5
   0  11  13-21.6920 35.3837  14
   0  11  13 33.8551 28.5020  18
   0  11  13 76.1827 28.3853  22
   0  11  13 61.0556 29.2764  25
   0  11  14 226.979 29.9472  18
   0  11  14 197.778 29.3772  22
   0  11  14 134.739 33.7774  14
   0  11  14 205.068 39.5398   5
   0  11  15-14.6304 32.1495  14
   0  11  15 25.6799 37.8112   5
   0  11  15 73.9742 27.6619  18
   0  11  16 107.988 37.3277   5
   0  11  16 44.2590 30.6112  14
   0  11  17 82.2488 29.3907  14
   0  11  18 268.793 29.7904  14
   0  11  19 88.8288 26.2284  14
   0  11  20 32.1431 24.4762  14
   0  11  21 132.002 22.9927  14
   0  11  22 1313.37 30.6350  14
   0  11  23 602.843 25.8589   5
   0  11  24 79.2606 14.9277   5
   0 -12  35 664.748 17.1283  44
   0 -12  34 57.7798 18.2394  44
   0 -12  33-30.3541 23.0459  44
   0 -12  32 24.0103 25.4225  44
   0 -12  31 231.486 28.8965   2
   0 -12  31 285.723 29.8797  44
   0 -12  31 259.106 27.6983  29
   0 -12  30 188.523 30.1829   2
   0 -12  30 205.005 30.9383  44
   0 -12  30 121.443 30.3897  29
   0 -12  29 25.3370 32.2856  29
   0 -12  29 87.7713 30.9344   2
   0 -12  28 104.864 33.5541   2
   0 -12  27 82.0895 33.5550   2
   0 -12  26 1406.50 47.4312   2
   0  12 -26 1228.37 44.1625   6
   0 -12  25 291.007 35.6739   2
   0  12 -25 278.844 35.3934   6
   0  12 -25 337.131 38.4555  32
   0 -12  24 262.756 35.7506   2
   0  12 -24 208.741 36.5251   6
   0  12 -24 171.608 38.9129  32
   0 -12  23 77.2264 32.8709   2
   0  12 -23-28.8558 99.0285  24
   0  12 -23 68.4852 38.6497  32
   0  12 -22-57.5464 36.5413   6
   0 -12  22 5.60370 31.8025   2
   0  12 -22-56.7171 97.3439  24
   0  12 -22-8.66260 38.0942  32
   0  12 -21 55.8840 36.0789   6
   0 -12  21 118.068 31.4921   2
   0  12 -21 97.5118 92.2037  24
   0  12 -21 81.5495 38.6342  32
   0  12 -20 1769.07 56.2239   6
   0 -12  20 1770.10 48.1729   2
   0  12 -20 1759.31 132.538  24
   0  12 -20 1674.55 54.1710  32
   0  12 -19 590.161 43.0800   6
   0 -12  19 709.135 36.4013   2
   0  12 -19 607.481 106.395  24
   0  12 -19 544.352 43.5307  32
   0  12 -18 111.335 39.4879  32
   0  12 -18 197.981 94.1601  24
   0  12 -18 124.861 74.3381  39
   0  12 -18 94.2647 37.3926   6
   0  12 -17 1870.42 55.0231  32
   0 -12  17 1877.31 114.693  34
   0  12 -17 1984.53 134.742  24
   0  12 -17 1759.42 119.375  39
   0  12 -17 1941.23 58.2399   6
   0 -12  16 328.552 82.3778  34
   0  12 -16 310.271 40.7845  32
   0  12 -16 388.700 97.6100  24
   0  12 -16 275.258 80.5282  39
   0  12 -16 299.019 39.4234   6
   0 -12  15 965.949 97.5785  34
   0  12 -15 905.483 45.1728  32
   0  12 -15 1041.36 109.918  24
   0  12 -15 820.146 94.9998  39
   0  12 -15 911.705 46.6154   6
   0  12 -14 11.7128 70.8336  39
   0  12 -14-11.3004 37.6320  32
   0 -12  14 1.28371 74.3956  34
   0  12 -14-43.0104 36.8090   6
   0  12 -13 615.710 87.8315  39
   0  12 -13 711.539 43.7868  32
   0 -12  13 817.734 95.7451  34
   0  12 -13 702.034 43.3191   6
   0  12 -12 1976.03 124.116  39
   0  12 -12 2080.30 56.5790  32
   0  12 -12 2149.21 59.8734   6
   0 -12  11 294.020 84.2464  34
   0  12 -11 293.405 39.0719   6
   0  12 -11 366.149 93.8743  24
   0  12 -11 291.218 77.6668  39
   0 -12  10 2694.58 130.604  34
   0  12 -10 2334.22 55.9417  43
   0  12 -10 2680.28 138.177  24
   0  12 -10 2555.50 62.7643   6
   0  12 -10 2549.28 131.953  39
   0  12  -9 2635.80 56.8384  43
   0  12  -9 2640.76 131.047  39
   0  12  -8 57.1920 29.7382  43
   0  12  -8 25.4324 67.4181  39
   0  12  -7 2488.47 54.0704  43
   0  12  -7 2615.43 128.844  39
   0  12  -6 567.147 34.5845  43
   0  12  -6 575.772 83.3546  39
   0 -12   6 706.724 90.6003  34
   0 -12   5 2009.02 116.701  34
   0  12  -5 1886.04 46.1346  18
   0  12  -5 1863.68 41.7160  13
   0  12  -4 173.913 29.6273  43
   0  12  -4 203.099 26.4298  18
   0 -12   4 237.259 78.6912  34
   0  12  -3 66.4289 27.6589  43
   0  12  -3 108.623 69.2976  39
   0  12  -3 122.614 25.4100  18
   0 -12   3 148.158 76.6527  34
   0  12  -3 211.332 27.7437  13
   0  12  -2 285.598 29.7490  43
   0  12  -2 312.099 76.8800  39
   0  12  -2 327.542 28.0768  18
   0 -12   2 400.660 85.4812  34
   0  12  -2 398.909 29.8691  13
   0  12  -1 162.030 28.5326  43
   0  12  -1 234.961 29.7946  13
   0 -12   1 172.930 77.4533  34
   0  12  -1 192.915 26.1591  18
   0  12  -1 195.494 74.0382  39
   0  12   0 867.870 35.7446  13
   0 -12   0 1004.77 98.6656  34
   0  12   0 838.524 34.3022  18
   0  12   0 854.104 93.1633  39
   0  12   1 50.1055 30.6100  13
   0 -12  -1 61.0212 74.6944  34
   0  12   1 16.5701 23.6933  18
   0  12   1 18.9691 69.5768  39
   0  12   2 421.690 34.3969  13
   0  12   2 449.756 30.2046  18
   0 -12  -2 478.264 86.5098  34
   0  12   2 427.684 81.9619  39
   0  12   3 73.5007 29.5790   5
   0  12   3 46.4404 31.8782  13
   0  12   3 3.61393 26.2789  18
   0 -12  -3 10.1174 74.9049  34
   0  12   3 21.6835 69.5726  39
   0  12   4 125.041 31.7720   5
   0  12   4 47.1776 29.0396  22
   0  12   4 126.785 33.7144  13
   0  12   4 30.4505 27.8414  18
   0 -12  -4 105.839 73.7284  34
   0  12   4 102.997 72.1688  39
   0  12   5 185.008 33.7026   5
   0  12   5 121.875 30.1107  22
   0  12   5 149.742 74.5248  39
   0  12   5 128.784 28.5617  18
   0 -12  -5 105.743 72.7413  34
   0  12   5 220.366 35.6379  13
   0  12   6 589.675 33.9642  18
   0  12   6 599.414 38.5470   5
   0  12   6 548.791 83.7139  39
   0  12   7 347.218 37.2594  14
   0  12   7 395.267 31.7805  18
   0  12   7 411.471 37.7065   5
   0  12   8 10.7945 33.6420  14
   0  12   8 34.6319 26.9206  18
   0  12   8 66.6822 35.6562   5
   0  12   8 6.82122 28.0664  25
   0  12   9 1893.60 53.4517  14
   0  12   9 1953.52 49.8852  18
   0  12   9 1838.95 51.8149   5
   0  12   9 1856.07 48.7720  25
   0  12   9 2009.70 51.9234  22
   0  12  10 80.8208 36.6028   5
   0  12  10 72.5612 33.6816  14
   0  12  10 114.238 28.1748  18
   0  12  10 95.6472 29.2595  22
   0  12  10 57.7490 28.7941  25
   0  12  11 3934.78 75.2397  14
   0  12  11 4134.38 73.0427  18
   0  12  11 3909.04 73.3955   5
   0  12  11 3918.77 71.2992  25
   0  12  11 4189.34 74.5243  22
   0  12  12 1137.64 44.7409  14
   0  12  12 1237.61 40.8003  18
   0  12  12 1110.86 45.7945   5
   0  12  12 1153.56 40.3227  25
   0  12  12 1230.25 41.6173  22
   0  12  13 132.464 27.6892  18
   0  12  13 117.331 36.7021   5
   0  12  13 104.959 27.6917  22
   0  12  13 60.6149 32.6162  14
   0  12  14 10.9720 30.8085  14
   0  12  14 55.7661 35.2378   5
   0  12  14 60.9062 25.9122  18
   0  12  15 380.468 37.2121   5
   0  12  15 374.505 32.9182  14
   0  12  16 20.8901 33.7989   5
   0  12  16 14.3173 27.6454  14
   0  12  17 19.4405 26.1038  14
   0  12  18 138.559 30.9312   5
   0  12  18 236.616 26.1100  14
   0  12  19 17.6781 22.4373  14
   0  12  20 241.451 22.1174  14
   0  12  21 280.159 19.6490  14
   0  12  21 19.1976 24.2029  15
   0  12  22 439.298 18.9024  15
   0 -13  34 89.8519 14.6765  44
   0 -13  33 24.9566 18.8159  44
   0 -13  31 3.26167 24.9093  44
   0 -13  31 5.75301 23.7592  29
   0 -13  30 324.021 30.2242  29
   0 -13  30 376.584 30.1720  44
   0 -13  30 296.628 28.1073   2
   0 -13  29 561.515 35.9523  29
   0 -13  29 528.542 32.5031   2
   0 -13  28-7.02314 33.7167  29
   0 -13  28 7.32213 29.8217   2
   0 -13  27 58.5061 31.1569   2
   0 -13  26-9.23406 31.1484   2
   0 -13  25 167.236 33.0941   2
   0  13 -24 517.572 38.9499   6
   0 -13  24 570.700 36.4925   2
   0  13 -23-36.3745 36.3011   6
   0 -13  23 103.390 30.5249   2
   0  13 -22 181.615 38.5810   6
   0 -13  22 328.960 33.9039   2
   0  13 -21-3.94561 38.1643   6
   0 -13  21 46.6789 30.7778   2
   0  13 -21-21.3272 101.945  24
   0  13 -21-9.87400 40.2229  32
   0  13 -20-46.5152 37.8821   6
   0 -13  20 11.1834 30.1714   2
   0  13 -20 28.0829 92.4649  24
   0  13 -20-55.9349 40.1146  32
   0  13 -19 52.8907 36.6895   6
   0 -13  19 159.702 30.6740   2
   0  13 -19 56.2213 91.0204  24
   0  13 -19 99.8406 39.8541  32
   0  13 -18 37.6375 39.5656  32
   0  13 -18 31.3202 89.9973  24
   0  13 -18 54.1243 72.2629  39
   0  13 -18 20.0960 37.2496   6
   0  13 -17 934.528 47.0931  32
   0 -13  17 711.371 96.2324  34
   0  13 -17 774.834 109.864  24
   0  13 -17 939.028 47.7957   6
   0  13 -17 856.703 100.770  39
   0  13 -16 2077.10 61.0217   6
   0  13 -16 1962.23 57.7204  32
   0 -13  16 2009.74 124.595  34
   0  13 -16 1953.54 128.144  39
   0  13 -15 174.821 40.5338   6
   0 -13  15 203.253 82.2668  34
   0  13 -15 117.427 81.2618  39
   0  13 -14 303.916 43.3392   6
   0  13 -14 191.404 89.0299  39
   0 -13  14 295.680 90.6209  34
   0  13 -13 2581.41 70.2730   6
   0 -13  13 2506.09 145.327  34
   0  13 -12 9168.62 142.698   6
   0  13 -12 9842.72 136.756  43
   0 -13  12 9377.65 248.106  34
   0  13 -11 3419.80 81.6875   6
   0 -13  11 3496.42 164.096  34
   0 -13  10 10211.2 255.125  34
   0  13 -10 9563.65 135.701  43
   0  13  -9 128.974 35.2463  43
   0  13  -9 128.940 80.6992  39
   0  13  -8 0.19936 31.1992  43
   0  13  -8 31.8424 75.5075  39
   0  13  -7 2653.36 140.191  39
   0  13  -7 2772.47 57.2095  18
   0  13  -7 2724.91 58.8294  43
   0  13  -6 940.827 36.4137  18
   0  13  -6 871.366 39.6165  43
   0 -13   6 915.932 102.298  34
   0  13  -5 1310.78 40.8610  18
   0  13  -5 1242.54 42.7465  43
   0  13  -4 376.538 30.9116  18
   0  13  -4 291.761 33.2689  43
   0 -13   4 366.661 90.1552  34
   0  13  -3 20.0402 29.2202  43
   0  13  -3 38.5233 25.8672  18
   0  13  -3 6.38209 72.9053  39
   0 -13   3 5.78485 80.1223  34
   0  13  -3 196.553 31.0168  13
   0  13  -2 378.604 32.3974  43
   0  13  -2 543.088 34.1181  13
   0 -13   2 411.592 92.2342  34
   0  13  -2 402.709 88.6106  39
   0  13  -2 406.165 30.4855  18
   0  13  -1 365.839 34.2106  13
   0 -13   1 197.172 82.8554  34
   0  13  -1 194.360 81.7621  39
   0  13  -1 228.582 28.0314  18
   0  13   0 40.0632 32.2258  13
   0 -13   0-27.8696 83.4953  34
   0  13   0-25.6384 75.2714  39
   0  13   0 29.8668 25.5644  18
   0  13   1 8.35444 33.0833  13
   0  13   1-1.59525 73.8927  39
   0  13   1 24.7604 25.4773  18
   0 -13  -1-38.2409 82.2489  34
   0  13   2 74.4572 76.9433  39
   0  13   2 38.6742 29.2499  22
   0  13   2 26.5230 26.8944  18
   0 -13  -2 46.7471 78.9007  34
   0  13   3 654.812 94.3016  39
   0  13   3 764.547 38.3836  22
   0  13   3 708.486 34.7363  18
   0 -13  -3 611.491 89.7909  34
   0  13   4 41.0502 72.4057  39
   0  13   4 73.0875 30.0657  22
   0  13   4 88.6365 27.1680  18
   0  13   4 147.838 31.0006   5
   0  13   5 574.318 89.2486  39
   0  13   5 651.815 35.6244   5
   0  13   5 636.764 34.3094  18
   0  13   5 623.739 37.3312  22
   0  13   6 525.478 33.0772  18
   0  13   6 571.139 36.1375   5
   0  13   7 895.609 37.8160  18
   0  13   7 810.558 38.9781   5
   0  13   7 751.361 42.0050  14
   0  13   7 796.910 37.3275  25
   0  13   8 12.2363 26.8101  18
   0  13   8 42.0512 33.3076   5
   0  13   8 11.0752 34.0583  14
   0  13   8-12.3208 28.5336  25
   0  13   9 171.158 28.2705  18
   0  13   9 227.486 35.1453   5
   0  13   9 159.933 34.5973  14
   0  13   9 94.2878 28.6579  25
   0  13  10 145.244 27.4150  18
   0  13  10 177.985 34.5212   5
   0  13  10 100.144 33.2503  14
   0  13  10 144.306 28.7228  22
   0  13  10 101.698 28.1324  25
   0  13  11 108.203 33.5938   5
   0  13  11 102.500 26.5213  18
   0  13  11 107.607 27.2810  22
   0  13  11 42.9098 32.1634  14
   0  13  11 62.2548 27.0447  25
   0  13  12 3.91650 30.7182  14
   0  13  12 69.7795 33.0803   5
   0  13  12 48.6103 26.1329  22
   0  13  12 51.1572 25.2209  18
   0  13  13 107.045 33.1740   5
   0  13  13 135.039 30.6454  14
   0  13  13 214.478 26.9264  18
   0  13  14 403.397 31.6764  14
   0  13  14 265.939 34.1860   5
   0  13  15 87.0092 26.8115  14
   0  13  15-33.0114 32.5322   5
   0  13  16 0.49507 24.3038  14
   0  13  17 19.5412 22.1629  14
   0  13  18-0.18402 21.0376  14
   0  13  18-20.4203 24.2764   5
   0  13  19 241.442 20.2787  14
   0  13  19 300.738 22.0515   5
   0  13  20-0.32467 14.7630  14
   0  13  20 34.5119 16.3291   5
   0 -14  33 318.440 16.7855  44
   0 -14  32 177.544 20.0583  44
   0 -14  31 232.791 23.7593  29
   0  14 -31 199.823 20.3195  43
   0 -14  31 260.262 23.7553  44
   0 -14  30-16.7462 25.4176  29
   0  14 -30 26.7072 21.0729  43
   0 -14  30 14.4535 24.2107  44
   0 -14  29 63.3745 28.2826  29
   0 -14  28 956.985 33.4120  30
   0 -14  28 1065.85 40.1948  29
   0 -14  27 196.275 34.1254  29
   0 -14  27 166.126 29.0895   2
   0 -14  26 73.8625 28.9721   2
   0 -14  25 148.776 30.1327   2
   0 -14  24 442.754 33.4919   2
   0 -14  23 39.0473 29.3287   2
   0 -14  22 107.142 29.3653   2
   0 -14  21 94.1124 29.7255   2
   0  14 -20 742.874 44.6663   6
   0 -14  20 746.043 36.7424   2
   0  14 -19 59.2659 37.3085   6
   0 -14  19 27.2884 30.0370   2
   0  14 -18 3353.01 160.303  39
   0  14 -18 4270.03 84.8447   6
   0  14 -17 1795.88 53.2710  43
   0  14 -17 1899.00 59.5986   6
   0  14 -16 95.9863 80.6440  39
   0 -14  16 36.7897 81.7885  34
   0  14 -16 102.050 34.5839  43
   0  14 -16 99.9348 38.7822   6
   0  14 -15 335.885 89.6563  39
   0 -14  15 296.996 86.6274  34
   0  14 -15 261.483 37.2867  43
   0  14 -15 294.843 41.6718   6
   0  14 -14 1082.38 116.343  39
   0 -14  14 1129.88 113.140  34
   0  14 -14 1351.95 48.3731  43
   0  14 -13 516.092 104.946  39
   0 -14  13 391.995 103.360  34
   0  14 -12 53.3638 99.5999  39
   0  14 -12 376.851 39.9712  43
   0  14 -11 316.764 101.206  39
   0 -14  11 389.398 106.387  34
   0  14 -10 5637.10 88.7722  18
   0  14 -10 5310.73 201.976  39
   0  14 -10 5516.10 92.4560  43
   0  14  -9 2822.12 58.8113  18
   0  14  -9 2955.04 63.1246  43
   0  14  -8 412.591 32.3675  18
   0  14  -8 372.563 38.4854  43
   0 -14   8 341.713 37.8147  29
   0  14  -7 899.706 108.582  39
   0  14  -7 947.608 37.1914  18
   0  14  -7 913.642 40.7911  43
   0 -14   7 945.196 108.320  34
   0  14  -6 83.0631 28.0958  18
   0  14  -6 58.2756 33.3053  43
   0 -14   6 95.6335 85.8519  34
   0  14  -5 2610.32 55.9693  18
   0  14  -5 2421.09 56.8559  43
   0  14  -4 596.645 98.3541  39
   0  14  -4 732.012 35.1147  18
   0 -14   4 763.688 102.759  34
   0  14  -4 625.873 37.8743  43
   0  14  -3 1308.73 118.149  39
   0  14  -3 1334.27 41.9581  18
   0 -14   3 1453.00 117.861  34
   0  14  -3 1251.55 43.6341  43
   0  14  -2 1482.02 43.5999  18
   0 -14   2 1355.02 115.320  34
   0  14  -2 1373.54 119.745  39
   0  14  -1 176.943 28.4520  18
   0 -14   1 184.921 88.0035  34
   0  14  -1 143.840 83.6720  39
   0  14   0 1331.98 41.8776  18
   0  14   0 1277.28 117.373  39
   0 -14   0 1220.10 110.852  34
   0  14   1 234.487 29.2161  18
   0  14   1 263.315 32.7999  22
   0  14   1 223.555 85.3917  39
   0 -14  -1 209.679 84.3675  34
   0  14   2 6.58884 76.8932  39
   0  14   2 4.49599 26.2123  18
   0  14   2 4.98992 30.4576  22
   0  14   3 91.8582 76.5765  39
   0  14   3 75.2791 27.3228  18
   0  14   3 59.6533 30.5431  22
   0  14   4 13.4973 69.7133  39
   0  14   4-29.5140 31.0790  22
   0  14   4-15.9100 27.1083  18
   0  14   5 1358.98 45.1864  22
   0  14   5 1282.20 41.7490  25
   0  14   5 1331.98 41.4983  18
   0  14   6 436.049 34.3845  22
   0  14   6 348.456 33.5998   5
   0  14   6 448.431 31.7432  18
   0  14   6 419.861 32.5109  25
   0  14   7 71.1989 32.1954   5
   0  14   7 148.254 27.8915  18
   0  14   7 160.886 34.6233  14
   0  14   7 139.892 28.7870  25
   0  14   8-11.1553 32.7018   5
   0  14   8 76.6435 26.5987  18
   0  14   8 92.7799 32.9122  14
   0  14   8 81.3226 27.0613  25
   0  14   9 228.845 27.2067  18
   0  14   9 185.665 32.9488  14
   0  14   9 158.846 27.2902  25
   0  14  10 324.234 27.6965  18
   0  14  10 277.875 33.3710  14
   0  14  10 288.670 27.6470  25
   0  14  10 314.754 29.2365  22
   0  14  11 29.4481 24.3049  22
   0  14  11 27.0382 23.3980  18
   0  14  11-39.0473 29.8926  14
   0  14  12 45.3739 23.1787  18
   0  14  12-14.4059 28.1259  14
   0  14  13 4.32190 29.0003   5
   0  14  13 54.5504 26.5759  14
   0  14  14 436.868 29.1508   5
   0  14  14 474.345 28.8124  14
   0  14  15 65.3225 24.6428   5
   0  14  15 134.001 23.2303  14
   0  14  16 17.0554 21.8213   5
   0  14  16 5.55759 20.3018  14
   0  14  17 31.9799 18.6603   5
   0  14  18-4.61912 17.4613  21
   0  14  18-9.20965 15.4299  14
   0 -15  32 14.1890 13.9043  44
   0 -15  31 57.3479 18.1676  29
   0 -15  31 59.3385 18.3469  44
   0 -15  30-2.89158 22.1267  29
   0 -15  30 32.1533 21.1485  44
   0 -15  29 6.75538 24.7969  29
   0  15 -29 36.7129 20.0780  43
   0 -15  28 572.898 27.3678  30
   0 -15  28 628.074 32.8156  29
   0  15 -27 111.634 23.9141  43
   0 -15  27 103.941 26.2308  30
   0  15 -26 51.6688 24.9909  43
   0 -15  25 104.693 25.9216   2
   0  15 -25 108.636 27.0999  43
   0 -15  24 19.3280 25.8945   2
   0  15 -24 18.2190 26.8644  43
   0 -15  23 69.5745 26.8517   2
   0  15 -23 72.5515 29.2816  43
   0 -15  22 493.154 31.1160   2
   0  15 -22 509.194 34.9556  43
   0 -15  21 123.506 28.2179   2
   0  15 -21 152.843 32.0851  43
   0 -15  20 1437.79 40.6914   2
   0  15 -20 1380.37 46.3926  43
   0 -15  19 463.649 31.7951   2
   0  15 -19 443.267 36.7409  43
   0  15 -18 39.7341 32.4352  43
   0  15 -17 141.814 34.6315  43
   0  15 -17 41.9907 77.2775  39
   0  15 -16 3396.21 68.9821  43
   0  15 -16 3209.62 161.056  39
   0  15 -15 946.105 43.0184  43
   0  15 -15 872.528 108.020  39
   0  15 -14 72.9025 33.7562  43
   0  15 -14 41.8618 81.9926  39
   0 -15  14-7.16207 86.0119  34
   0  15 -13 965.492 42.6300  43
   0  15 -13 862.459 111.084  39
   0 -15  13 794.351 103.952  34
   0  15 -12 331.672 36.4300  43
   0  15 -12 327.596 92.4167  39
   0  15 -11 205.093 34.8837  43
   0  15 -11 186.746 87.1230  39
   0 -15  11 46.2258 88.1109  34
   0 -15  11 193.436 37.7075  29
   0  15 -10 651.223 34.1233  18
   0 -15  10 572.184 41.0859  29
   0  15 -10 637.776 40.3214  43
   0  15  -9 2835.31 57.1775  18
   0  15  -9 2664.28 61.0313  43
   0 -15   9 2717.42 62.3997  29
   0  15  -8 1018.15 39.0451  18
   0  15  -8 984.437 44.7734  43
   0 -15   8 868.425 109.504  34
   0  15  -7 3452.45 63.7499  18
   0  15  -7 3222.33 66.3207  43
   0 -15   7 3571.88 159.579  34
   0  15  -6 1047.80 37.8259  18
   0 -15   6 968.047 108.732  34
   0  15  -6 1025.68 42.5799  43
   0  15  -5-38.1138 83.1689  39
   0  15  -5 56.5882 25.8297  18
   0 -15   5 19.5800 83.6466  34
   0  15  -5-2.50247 31.3269  43
   0  15  -4 110.092 25.7860  18
   0 -15   4 104.961 84.3445  34
   0  15  -4 75.8272 82.3789  39
   0  15  -3 222.807 27.5547  18
   0  15  -3 141.431 85.0527  39
   0 -15   3 226.235 86.3283  34
   0  15  -2-25.3575 26.3605  18
   0  15  -2-15.0930 30.5931  22
   0  15  -2-10.6738 82.6951  39
   0 -15   2-43.7643 84.0814  34
   0  15  -1 319.887 93.2471  39
   0  15  -1 359.762 31.1028  18
   0  15  -1 373.584 35.1002  22
   0  15   0 3415.36 64.6839  18
   0  15   0 3383.75 69.4477  22
   0  15   1 346.801 91.9473  39
   0  15   1 429.837 31.9742  18
   0  15   1 410.648 35.4719  22
   0  15   2 17.2723 25.6825  18
   0  15   2-8.40377 30.0620  22
   0  15   3 223.004 27.7792  18
   0  15   3 189.406 31.4081  22
   0  15   4 1155.00 38.4507  18
   0  15   4 1134.80 42.1417  22
   0  15   4 1187.59 39.0381  25
   0  15   5 102.820 28.6687  40
   0  15   5 68.2401 26.8657  25
   0  15   5 15.9449 29.0015  22
   0  15   5 74.0135 25.5314  18
   0  15   6 4.55061 26.4693   5
   0  15   6-24.7230 26.0572  25
   0  15   6 3.28091 27.3359  22
   0  15   6 46.0552 24.7140  18
   0  15   7 50.7064 23.9870  18
   0  15   7 19.7205 24.7043  25
   0  15   7-29.4308 26.9498   5
   0  15   8 403.408 27.5011  18
   0  15   8 364.895 26.9312  25
   0  15   8 310.753 28.1033   5
   0  15   8 392.744 33.4450  14
   0  15   9 458.377 27.2197  18
   0  15   9 420.098 26.5089  25
   0  15   9 338.343 27.5351   5
   0  15   9 386.076 32.1230  14
   0  15  10 48.1170 25.1672   5
   0  15  10 132.993 23.1590  18
   0  15  10 52.5615 27.6221  14
   0  15  11-15.4192 26.1823  14
   0  15  11-17.2724 23.5492   5
   0  15  12 300.213 26.6154  14
   0  15  12 292.211 24.0652   5
   0  15  13 273.160 24.0735  14
   0  15  13 304.862 22.0372   5
   0  15  14 159.127 21.0122  14
   0  15  14 220.778 19.1338   5
   0  15  15 9.29060 17.7291  14
   0  15  16 99.2806 16.8329  21
   0  15  16 91.0748 15.6915  14
   0 -16  30 56.2027 17.6636  29
   0 -16  30 46.1410 16.2128  44
   0 -16  29 474.294 24.4975  29
   0 -16  29 436.544 22.0209  44
   0 -16  28 6.18216 19.7299  30
   0 -16  27-5.82788 22.8451  30
   0  16 -27 29.0253 19.8146  43
   0 -16  26 111.498 25.8332  30
   0  16 -26 73.2048 21.7606  43
   0 -16  25 154.191 30.4392  29
   0  16 -25 147.360 24.3215  43
   0 -16  24 281.316 32.8922  29
   0  16 -24 237.054 26.3471  43
   0 -16  23 100.984 32.3846  29
   0  16 -23 92.4945 25.6353  43
   0 -16  22 479.475 37.3035  29
   0  16 -22 411.980 30.5731  43
   0 -16  21 393.371 38.0281  29
   0  16 -21 331.374 30.5981  43
   0 -16  20 10.7341 34.4214  29
   0  16 -20 64.4232 28.3444  40
   0 -16  20 57.3732 23.9693   2
   0  16 -20 11.4479 27.7097  43
   0 -16  19 56.8691 34.6656  29
   0 -16  19 116.863 24.7384   2
   0  16 -19 48.0350 29.2812  43
   0 -16  18 802.959 42.9008  29
   0 -16  18 738.147 31.0375   2
   0  16 -18 701.332 36.9218  43
   0 -16  17 95.6418 36.0394  29
   0  16 -17 74.1987 30.4178  43
   0 -16  16-13.1051 35.1796  29
   0  16 -16-4.77230 30.1652  43
   0 -16  15 114.808 35.7618  29
   0  16 -15 98.0484 31.6463  43
   0 -16  14 727.557 41.9244  29
   0  16 -14 592.192 36.4782  43
   0 -16  13 58.5609 34.5159  29
   0  16 -13 28.9875 31.0848  43
   0 -16  12 240.210 36.5121  29
   0  16 -12 205.222 86.4710  39
   0  16 -12 287.935 34.6089  43
   0 -16  11 2019.11 53.4250  29
   0  16 -11 1992.36 51.5661  43
   0 -16  10 703.145 39.2145  29
   0  16 -10 760.944 39.2145  43
   0  16  -9 405.963 35.6929  43
   0  16  -9 392.938 28.1173  18
   0  16  -9 295.550 92.3623  39
   0  16  -8 649.980 36.2075  43
   0 -16   8 670.026 96.9791  34
   0  16  -8 660.192 30.5136  18
   0  16  -7 129.305 30.8034  43
   0  16  -7 188.092 24.7217  18
   0 -16   7 146.034 82.7057  34
   0  16  -6 56.9687 23.0801  18
   0  16  -6 21.6032 79.2616  39
   0  16  -5 6.95737 22.9956  18
   0  16  -5-27.0006 80.3632  39
   0  16  -5-37.3002 29.0601  22
   0  16  -4-35.7030 24.3147  18
   0  16  -4 42.7349 79.8001  39
   0  16  -3 76.6476 29.6679  22
   0  16  -3 125.351 25.6125  18
   0  16  -2 2629.88 58.5505  22
   0  16  -2 2545.63 52.4663  18
   0  16  -1 356.054 32.7305  22
   0  16  -1 375.227 28.5948  18
   0  16   0 8.89426 27.6201  22
   0  16   0 38.4805 23.9749  18
   0  16   1 1286.75 42.4319  22
   0  16   1 1273.78 37.8023  18
   0  16   2 1048.12 39.2523  22
   0  16   2 1034.55 34.9909  18
   0  16   2 1023.37 36.5710  25
   0  16   3 77.2971 29.0731  40
   0  16   3 37.4589 25.0202  25
   0  16   3 81.6682 23.2842  18
   0  16   3 21.3988 26.9849  22
   0  16   4 28.6281 23.8879  25
   0  16   4 48.7103 22.6774  18
   0  16   4 7.47566 26.7373  22
   0  16   5 210.064 27.4581  19
   0  16   5 255.372 24.2596  18
   0  16   5 187.318 26.9513  22
   0  16   5 211.012 25.1175  25
   0  16   6 160.767 22.6933  18
   0  16   6 168.949 25.9306  19
   0  16   6 155.737 26.1865  22
   0  16   6 137.332 23.2547  25
   0  16   7 397.094 24.6685  18
   0  16   7 400.356 27.7054  19
   0  16   7 358.447 24.0026  25
   0  16   7 368.768 27.3159  22
   0  16   8 71.2443 20.6057  18
   0  16   8 82.8664 23.5688  19
   0  16   9 29.4862 24.7088  14
   0  16  10 524.831 27.6730  14
   0  16  11 267.559 23.4923  14
   0  16  12 1620.01 34.1048  21
   0  16  12 1553.95 33.0296  14
   0  16  13 564.693 22.4806  21
   0  16  13 508.878 20.9326  14
   0  16  14 25.7552 14.9078  21
   0  16  14-0.52232 13.8703  14
   0 -17  28 195.583 16.1375  30
   0 -17  28 208.304 16.9570  44
   0 -17  27 120.649 19.2302  30
   0 -17  26 30.6265 21.4626  30
   0 -17  26 12.3468 22.9845  29
   0 -17  25 16.3295 24.6153  29
   0 -17  25 14.7729 23.8879  30
   0  17 -25 33.1582 18.6686  43
   0 -17  24 11.7907 26.3920  29
   0  17 -24 24.4618 20.2640  43
   0 -17  23 252.841 29.5261  29
   0  17 -23 231.404 23.3149  43
   0 -17  22-14.0231 28.6568  29
   0  17 -22 20.1101 22.1768  43
   0 -17  21 89.5402 29.9772  29
   0  17 -21 101.144 23.7572  43
   0  17 -20 51.6162 24.4103  43
   0 -17  20 20.2138 30.0040  29
   0  17 -20 62.8339 25.0256  40
   0  17 -19 53.4540 25.1052  43
   0 -17  19 31.4058 30.3656  29
   0  17 -19 76.4352 27.2446  40
   0  17 -18 19.4875 25.5803  43
   0 -17  18 15.1818 30.5689  29
   0  17 -17 65.0826 27.1594  43
   0 -17  17 78.3613 31.9215  29
   0  17 -16 916.496 36.1093  43
   0 -17  16 1028.36 40.7789  29
   0  17 -15 371.647 30.6750  43
   0 -17  15 439.454 35.2565  29
   0  17 -14 121.245 28.0098  43
   0 -17  14 154.669 31.8361  29
   0  17 -13 207.214 28.4852  43
   0 -17  13 234.393 32.1739  29
   0  17 -12 137.413 28.4726  43
   0 -17  12 141.449 30.4560  29
   0  17 -11 37.2897 27.4226  43
   0 -17  11 32.0189 28.6961  29
   0  17 -10 131.504 23.6616  22
   0  17 -10 150.365 27.8658  43
   0  17  -9 21.0961 22.9343  22
   0  17  -8 148.009 24.8137  22
   0  17  -8 130.445 21.1267  18
   0  17  -7 3.42282 23.8440  22
   0  17  -7-19.0960 21.0048  18
   0  17  -6 205.915 27.1593  22
   0  17  -6 191.785 22.4039  18
   0  17  -5 36.7773 25.2381  22
   0  17  -5 72.3722 21.5410  18
   0  17  -4 1959.32 46.8829  22
   0  17  -4 1885.16 41.3182  18
   0  17  -3 179.536 26.9833  22
   0  17  -3 195.557 22.8054  18
   0  17  -3 203.447 33.2423  14
   0  17  -2 5.18539 25.1347  22
   0  17  -2 9.89173 20.2643  18
   0  17  -2 3.47059 30.8712  14
   0  17  -1 32.6234 20.3485  18
   0  17  -1 23.5671 26.3218  19
   0  17  -1 35.1812 24.6191  22
   0  17   0 70.8774 20.6862  18
   0  17   0 77.0506 26.5097  19
   0  17   0 32.6857 23.7961  25
   0  17   0 68.0096 24.6940  22
   0  17   1 80.1869 25.5828  19
   0  17   1 97.2423 20.7889  18
   0  17   1 37.8654 22.9788  25
   0  17   1 47.2300 28.2880  40
   0  17   1 87.5970 24.9742  22
   0  17   2 75.0202 25.1013  19
   0  17   2 115.257 20.5625  18
   0  17   2 70.8555 22.1303  25
   0  17   2 101.740 26.4186  40
   0  17   2 84.0902 24.0279  22
   0  17   3 108.766 20.0188  18
   0  17   3 80.4943 24.0409  19
   0  17   3 79.9469 23.6226  22
   0  17   3 30.5563 21.0071  25
   0  17   4 154.978 24.1847  19
   0  17   4 141.864 19.8217  18
   0  17   4 125.222 20.4304  25
   0  17   4 133.711 23.4018  22
   0  17   5 204.804 19.8160  18
   0  17   5 209.530 23.9997  19
   0  17   5 171.124 23.2444  22
   0  17   6 384.948 24.9974  19
   0  17   6 455.072 21.4022  18
   0  17   6 394.108 25.2034  22
   0  17   9 726.084 25.7564  14
   0  17  10 118.587 20.3859  21
   0  17  10 129.644 18.7276  14
   0  17  11 194.489 17.6905  21
   0  17  11 177.618 16.4741  14
   0  17  12 363.886 13.8571  14
   0 -18  27 16.7053 14.2312  29
   0 -18  26 85.2959 17.0604  30
   0 -18  26 120.972 17.8393  29
   0 -18  25-1.75235 20.3787  30
   0 -18  25 88.5715 20.6120  29
   0 -18  24 1376.54 34.2485  29
   0 -18  23 1313.14 34.8785  29
   0 -18  22 767.956 30.5064  29
   0  18 -21 32.5263 18.9028  43
   0 -18  21 17.6290 24.5774  29
   0  18 -20 24.9451 19.5241  43
   0 -18  20 2.25066 25.7967  29
   0  18 -19 64.6806 20.6387  43
   0  18 -19 89.4551 23.7375  40
   0 -18  19 52.4619 26.4346  29
   0  18 -18 16.8400 21.0144  43
   0 -18  18 26.6369 26.1936  29
   0  18 -18 21.5838 25.0941  40
   0 -18  17 621.803 31.7824  29
   0  18 -17 564.541 31.3571  40
   0 -18  16 397.143 29.7303  29
   0  18 -16 310.823 24.9528  43
   0 -18  15 36.3374 26.8416  29
   0 -18  14 9.13798 26.1336  29
   0 -18  13 423.036 28.0993  29
   0  18 -12 47.1718 18.2367  22
   0  18 -11 42.8765 19.0226  22
   0  18 -10 91.2763 20.0353  22
   0 -18   9 80.9670 26.2535  30
   0  18  -9 36.5003 20.1622  22
   0 -18   8 31.2316 24.4389  30
   0  18  -8 12.8168 20.2032  22
   0  18  -7 52.4666 21.1043  22
   0  18  -6 123.234 29.2034  14
   0  18  -6 127.684 22.3736  22
   0  18  -5-2.99231 27.6258  14
   0  18  -5 10.8814 16.7578  18
   0  18  -5-25.8855 25.0318  19
   0  18  -5 7.33737 21.1164  22
   0  18  -4 82.4399 27.6926  14
   0  18  -4 46.2969 17.2422  18
   0  18  -4 56.1979 24.9542  19
   0  18  -4 41.7446 21.3376  22
   0  18  -3-14.1805 26.7660  14
   0  18  -3 17.9298 21.2459  22
   0  18  -3 26.9581 17.0138  18
   0  18  -3-8.59586 23.8261  19
   0  18  -2 26.3712 16.6502  18
   0  18  -2-30.8597 23.4597  19
   0  18  -2-9.82597 26.5505  14
   0  18  -2 12.1046 21.3569  22
   0  18  -2-26.8532 21.0945  25
   0  18  -2-29.2820 27.7556  40
   0  18  -1 186.017 27.2857  40
   0  18  -1 158.843 20.7371  25
   0  18  -1 180.157 22.9436  22
   0  18  -1 194.312 18.4280  18
   0  18  -1 170.477 24.3582  19
   0  18  -1 185.180 27.6345  14
   0  18   0 102.292 21.6429  22
   0  18   0 132.309 17.2916  18
   0  18   0 114.813 23.2065  19
   0  18   0 96.3283 19.5046  25
   0  18   0 97.5563 25.0776  40
   0  18   1 88.0680 20.7782  22
   0  18   1 70.3589 22.1424  19
   0  18   1 103.880 16.6686  18
   0  18   2 55.2013 20.0420  22
   0  18   2 55.6642 15.7831  18
   0  18   2 37.5280 20.9544  19
   0  18   3 134.184 20.1413  22
   0  18   3 157.376 16.1369  18
   0  18   3 165.988 20.9829  19
   0  18   4 487.782 23.1879  22
   0  18   4 489.445 23.4794  19
   0  18   8 3.52117 16.0476  21
   0 -19  24 1871.37 31.0717  29
   0 -19  23 1266.09 27.1064  29
   0 -19  22 2260.65 39.9750  30
   0 -19  22 2174.71 37.3844  29
   0 -19  21 45.6471 20.6383  30
   0 -19  21 81.3130 18.9105  29
   0 -19  20 121.717 21.9851  30
   0 -19  20 142.604 20.0393  29
   0 -19  19 75.2353 22.2791  30
   0 -19  19 96.4144 19.9429  29
   0  19 -18 14.1896 19.8257  40
   0 -19  18 21.4487 19.8406  29
   0 -19  18-13.1523 22.5331  30
   0 -19  17 214.055 21.3359  29
   0 -19  17 226.780 24.7106  30
   0  19 -17 222.988 23.4532  40
   0 -19  16 179.420 21.2518  29
   0 -19  16 183.045 25.3571  30
   0  19 -16 167.367 24.1155  40
   0  19 -15 30.7423 23.6727  40
   0 -19  15 15.6912 23.3492  30
   0  19 -14 26.4638 24.3619  40
   0 -19  14 8.00312 23.2067  30
   0  19 -13 14.1568 24.2929  40
   0 -19  13 6.18524 23.1021  30
   0  19 -12 31.3442 24.7359  40
   0 -19  12 33.7691 22.4978  30
   0  19 -11 18.2050 15.0251  22
   0  19 -11-4.88643 25.3500  40
   0 -19  11 23.6775 21.9699  30
   0  19 -10 32.9542 15.5969  22
   0  19 -10 36.5507 25.3973  40
   0  19 -10 32.2039 23.3679  14
   0 -19  10 41.1692 21.2679  30
   0  19  -9 53.9880 23.9219  14
   0  19  -9 65.8230 16.7014  22
   0  19  -8 67.8618 24.4869  14
   0  19  -8 46.9541 17.1055  22
   0  19  -8 34.6296 22.2201  19
   0  19  -7 323.607 24.5605  19
   0  19  -7 338.896 26.0832  14
   0  19  -7 308.198 19.8072  22
   0  19  -6 48.8358 21.6464  19
   0  19  -6 77.7523 23.5681  14
   0  19  -6 110.854 25.9501  40
   0  19  -6 75.4827 17.9426  22
   0  19  -5 44.5304 21.1344  19
   0  19  -5 48.1807 23.0493  14
   0  19  -5 79.6802 24.8239  40
   0  19  -5 42.1253 17.6847  22
   0  19  -4 103.236 21.0285  19
   0  19  -4 109.359 22.9281  14
   0  19  -4 122.754 24.1801  40
   0  19  -4 99.4494 18.3706  22
   0  19  -3 17.2809 19.7456  19
   0  19  -3 37.1129 21.7961  14
   0  19  -3 45.3546 22.5457  40
   0  19  -3 50.7489 17.7181  22
   0  19  -2 22.2208 18.6223  19
   0  19  -2 39.9563 21.8022  14
   0  19  -2 52.4031 21.2541  40
   0  19  -2 32.8232 17.1972  22
   0  19  -1 87.9376 17.5026  22
   0  19  -1 100.455 18.9923  19
   0  19  -1 96.0387 21.6045  14
   0  19   0 23.9969 16.4940  22
   0  19   0-17.9690 17.9381  19
   0  19   0 3.18622 19.5713  14
   0  19   1 55.3482 16.0425  22
   0  19   1 25.1620 17.0543  19
   0  19   2 36.7422 15.9105  19
   0 -20  21 37.4948 12.5292  30
   0 -20  20 378.364 16.7371  30
   0 -20  19 19.3503 15.1602  30
   0 -20  18 11.9873 15.8469  30
   0 -20  17-5.54581 16.4476  30
   0 -20  16 2.11042 16.8353  30
   0 -20  15 78.5122 17.8718  30
   0  20 -14 881.416 22.2608  14
   0 -20  14 703.215 22.9823  30
   0  20 -13 2132.64 34.5353  14
   0  20 -13 2037.52 38.5910  40
   0  20 -12 1371.77 32.0271  19
   0  20 -12 1242.58 33.9904  40
   0  20 -11 2596.91 41.0882  14
   0  20 -11 2602.39 42.9288  19
   0  20 -11 2495.72 44.8020  40
   0  20 -10 829.806 24.0636  14
   0  20 -10 535.653 22.7479  19
   0  20  -9 55.0623 18.2821  14
   0  20  -9 25.3468 17.2752  19
   0  20  -8 120.958 18.6388  14
   0  20  -8 131.452 12.3842  22
   0  20  -8 123.116 17.8973  19
   0  20  -7 11.0427 17.3272  14
   0  20  -7 28.3668 11.9608  22
   0  20  -7-13.7647 16.9202  19
   0  20  -6 17.0680 17.2592  14
   0  20  -6 39.1259 12.1948  22
   0  20  -5 18.0666 16.9677  14
   0  20  -5 2.75263 16.0485  19
   0  20  -4 19.8801 12.0453  22
   0  20  -4-25.6231 16.8369  14
   0  20  -3-3.44489 14.5310  19
   0  20  -3-8.25458 15.9940  14
   0  20  -2 3.34396 13.5130  19
   0  20  -1 330.158 15.3118  19
   0  20  -1 301.954 16.0901  14
   0  20   0 32.3190 12.4605  14
   0  21 -13 2208.92 31.2652  19
   0  21 -12 2720.85 36.9907  19
   0  21 -11 1931.61 28.6188  19
   0  21 -10 380.937 13.2774  19
   0  21  -9 132.291 10.7756  19
  -1  21  -5 37.4241 11.2689  14
  -1  21  -6-9.64213 11.9335  14
  -1  21  -7-20.0578 12.5272  14
  -1  21  -9 47.9491 13.2749  14
  -1  21 -10 1295.42 23.9228  14
  -1  21 -11 5420.37 66.9804  14
  -1  21 -12 6327.66 76.5418  14
  -1  20  -5 59.6298 13.1589  22
  -1  20  -5 57.3618 19.3955  14
  -1  20  -6 31.8886 12.9430  22
  -1  20  -6 30.1660 20.5383  40
  -1  20  -6 23.5074 19.6544  14
  -1  20  -7 19.9821 12.4123  22
  -1  20  -7 33.9062 19.9156  14
  -1  20  -7 24.2258 20.8416  40
  -1  20  -8 19.8508 20.0056  14
  -1  20  -9 25.0730 20.0826  14
  -1  20 -10 299.390 22.1986  14
   1 -20  11 76.1615 17.4716  30
  -1  20 -11 200.428 24.1673  40
   1 -20  12 1212.44 28.2079  30
  -1  20 -12 1255.74 32.7779  40
  -1  20 -12 1190.59 30.0477  14
   1 -20  13 63.3015 19.3843  30
  -1  20 -13 103.366 22.3854  40
   1 -20  14 29.1206 19.2223  30
  -1  20 -14 54.6831 20.7352  40
  -1  20 -15 129.075 20.6162  40
   1 -20  15 107.232 19.9389  30
   1 -20  16 290.261 21.4032  30
   1 -20  17-0.42831 18.5129  30
   1 -20  18 135.551 18.8311  30
   1 -20  19 37.0921 17.3228  30
   1 -20  20 34.9129 16.3748  30
   1 -20  21 372.816 17.4366  30
   1 -20  22 9.25836 13.1430  30
  -1  19   6 730.865 19.3633  14
  -1  19   1 7.67400 16.5930  22
  -1  19   0 180.235 18.9154  22
  -1  19  -1 42.9475 21.6826  40
  -1  19  -1 58.8335 17.7596  22
  -1  19  -1 42.6811 17.5604  25
  -1  19  -2 95.0338 19.1041  25
  -1  19  -2 124.084 18.7199  22
  -1  19  -2 119.183 23.9822  40
  -1  19  -3 239.222 26.2413  40
  -1  19  -3 250.608 19.9824  22
  -1  19  -3 207.254 21.0884  25
  -1  19  -4 204.421 19.7253  22
  -1  19  -5 287.086 20.2601  22
  -1  19  -6 9.69974 24.8860  14
  -1  19  -6 36.8592 17.5143  22
  -1  19  -7 28.1032 25.6735  14
  -1  19  -7 61.6858 17.5976  22
  -1  19  -8 323.682 19.7993  22
   1 -19   9 13.7778 21.8179  30
  -1  19  -9 39.4893 16.1438  22
   1 -19  10 20.1627 22.6140  30
   1 -19  11 19.1452 23.3580  30
   1 -19  12 79.2796 24.6577  30
   1 -19  13 297.757 26.9322  30
   1 -19  14 233.957 22.8350  29
   1 -19  14 239.575 26.7967  30
   1 -19  15 188.912 23.3305  29
   1 -19  15 183.786 26.5150  30
   1 -19  16 267.210 24.1557  29
  -1  19 -16 297.667 26.3284  40
   1 -19  16 315.667 26.9685  30
   1 -19  17 91.5950 22.7055  29
   1 -19  17 63.8156 24.9057  30
  -1  19 -17 79.8738 23.4314  40
   1 -19  18 27.9086 21.9670  29
   1 -19  18 14.6829 23.7133  30
  -1  19 -18 20.6221 21.5460  40
   1 -19  19 17.6127 22.0409  29
   1 -19  19 31.0708 23.1832  30
   1 -19  20 82.6328 21.5632  29
   1 -19  20 70.0195 22.7866  30
   1 -19  21 74.9454 21.1206  29
   1 -19  21 70.0311 21.9839  30
   1 -19  22 538.323 24.2540  29
   1 -19  23 4410.80 61.4364  29
   1 -19  24 4716.96 63.1003  29
   1 -19  25 1280.06 25.6117  29
   1 -19  25 1359.09 25.7270  30
  -1  18  10 223.986 12.3013  14
  -1  18   9 17.7356 14.4168  14
  -1  18   7 3.02714 19.5052  14
  -1  18   6 476.524 24.9474  14
  -1  18   5 131.501 23.5307  14
  -1  18   4 150.404 23.8402  14
  -1  18   4 129.331 18.4176  25
  -1  18   4 137.008 20.3315  22
  -1  18   3 217.044 20.6453  25
  -1  18   3 253.339 22.6921  22
  -1  18   2 40.8189 20.2186  25
  -1  18   2 85.1923 16.0254  18
  -1  18   2 70.4362 21.0781  22
  -1  18   1 324.358 26.5089  40
  -1  18   1 348.001 24.5314  22
  -1  18   1 310.124 23.8727  25
  -1  18   1 313.456 18.2480  18
  -1  18   0 60.8394 21.7159  22
  -1  18   0 61.8110 16.2045  18
  -1  18  -1 24.1706 22.9509  25
  -1  18  -1 63.6888 21.8787  22
  -1  18  -1 63.4074 16.3400  18
  -1  18  -2 225.131 23.8571  22
  -1  18  -3 55.8004 22.2337  22
  -1  18  -4 112.217 22.6526  22
  -1  18  -5 93.9544 21.8326  22
  -1  18  -6 46.0713 21.1116  22
   1 -18   7 29.0914 24.9256  30
  -1  18  -7 19.3766 20.8171  22
   1 -18   8 566.769 31.2398  30
  -1  18  -8 525.202 25.6970  22
   1 -18   9 44.1209 27.4543  30
  -1  18  -9 18.4383 19.2508  22
   1 -18  10 108.356 29.0647  30
  -1  18 -10 86.6769 19.5312  22
   1 -18  11 361.616 31.7636  30
  -1  18 -11 268.984 20.7191  22
   1 -18  12 217.654 28.3297  29
   1 -18  13 22.8044 26.6539  29
   1 -18  14 24.1159 27.1148  29
   1 -18  15 34.7361 27.9562  29
   1 -18  16 121.109 28.7140  29
   1 -18  17 226.108 29.9276  29
   1 -18  18 36.6917 27.9509  29
   1 -18  19 15.1436 27.5291  29
  -1  18 -19 47.6916 24.2894  40
   1 -18  20 0.15143 26.5514  30
   1 -18  20 13.6313 26.6024  29
   1 -18  21 18.7360 25.5835  29
   1 -18  22 60.6450 25.3628  29
   1 -18  23 5.87774 24.1045  29
   1 -18  24 1970.00 41.1366  30
   1 -18  24 2071.93 41.7115  29
   1 -18  25 187.101 22.1188  30
   1 -18  25 267.936 23.0149  29
   1 -18  26 55.9198 17.5152  30
   1 -18  26 60.5014 19.1424  29
   1 -18  27 185.046 14.8248  30
   1 -18  27 189.755 17.2944  29
  -1  17  12 350.352 17.2277  14
  -1  17  11 7591.94 94.2660  14
  -1  17  10 121.715 20.9499  14
  -1  17   9 847.054 28.8168  14
  -1  17   8-12.0214 23.4055  14
  -1  17   7 208.594 26.4647  14
  -1  17   7 263.152 21.2925  25
  -1  17   6 153.683 26.3436  14
  -1  17   6 137.409 23.3159  22
  -1  17   6 128.245 21.4095  25
  -1  17   6 158.324 19.2209  18
  -1  17   5 170.900 27.7959  14
  -1  17   5 155.771 23.6854  22
  -1  17   5 140.809 22.7800  25
  -1  17   5 196.180 19.9559  18
  -1  17   4 97.0219 28.3364  14
  -1  17   4 114.956 24.0664  22
  -1  17   4 77.5342 23.0922  25
  -1  17   4 94.8754 19.6455  18
  -1  17   3 187.721 25.8846  22
  -1  17   3 148.439 24.9335  25
  -1  17   3 190.582 20.5881  18
  -1  17   2 373.869 28.0530  25
  -1  17   2 453.735 28.7432  22
  -1  17   2 423.956 23.4584  18
  -1  17   1 62.7124 19.9568  18
  -1  17   1 46.5313 24.7866  22
  -1  17   0 38.2900 19.7108  18
  -1  17   0 36.7040 24.8404  22
  -1  17  -1 123.437 20.9670  18
  -1  17  -1 107.111 26.0235  22
  -1  17  -2 137.562 21.2954  18
  -1  17  -2 146.535 26.2879  22
  -1  17  -3 506.171 25.1495  18
  -1  17  -3 536.695 30.8566  22
  -1  17  -4 84.7530 20.3728  18
  -1  17  -4 84.0875 25.1550  22
  -1  17  -5 95.9856 24.9449  22
  -1  17  -6-17.0405 24.8808  22
   1 -17   6 39.5343 28.4524  30
  -1  17  -7-27.3953 23.9783  22
  -1  17  -8-6.07542 22.9785  22
  -1  17  -9 34.9324 22.6902  22
  -1  17 -10 270.416 27.3157  43
  -1  17 -10 226.222 24.1611  22
   1 -17  10 258.319 31.8577  29
  -1  17 -11 30.1659 25.4514  43
  -1  17 -11 26.0466 20.7263  22
   1 -17  11 11.4156 30.7815  29
   1 -17  12 34.2158 30.9965  29
  -1  17 -12 46.8113 25.9273  43
   1 -17  13 19.7299 31.9648  29
  -1  17 -13 8.47587 26.0632  43
   1 -17  14 256.307 34.3859  29
  -1  17 -14 221.302 28.1775  43
   1 -17  15 490.646 37.3149  29
  -1  17 -15 415.041 29.8277  43
   1 -17  16 79.7682 33.2136  29
  -1  17 -16 96.5011 26.9064  43
   1 -17  17 75.2511 32.7431  29
  -1  17 -17 74.7931 26.3379  43
   1 -17  18 32.8378 32.2330  29
  -1  17 -18 35.6670 25.7190  43
   1 -17  19 243.057 34.2953  29
  -1  17 -19 251.235 26.6304  43
   1 -17  20 228.933 33.6084  29
  -1  17 -20 206.156 25.6740  43
   1 -17  21 129.659 31.4258  29
  -1  17 -21 111.188 23.7210  43
   1 -17  22 98.7216 30.0411  29
  -1  17 -22 69.9018 22.7384  43
   1 -17  23 615.657 34.0187  29
  -1  17 -23 437.279 25.2147  43
   1 -17  24 887.318 34.9943  29
   1 -17  24 871.502 33.6882  30
   1 -17  25 201.974 27.3859  29
   1 -17  25 202.590 25.8973  30
  -1  17 -25 153.358 19.8752  43
   1 -17  26 31.2893 21.7352  30
   1 -17  27 2.71915 19.1251  30
   1 -17  27 16.9089 18.0056  44
   1 -17  28 152.107 15.9144  30
   1 -17  28 120.901 16.1884  44
   1 -17  29 80.8547 16.4463  29
  -1  16  15 15.8841 12.3199  14
  -1  16  14 27.0859 15.8733  14
  -1  16  13 661.419 23.9207  14
  -1  16  12 348.412 23.6869  14
  -1  16  11 681.776 27.9164  14
  -1  16  10 148.382 25.4202  14
  -1  16   9 254.907 23.8863  25
  -1  16   9 200.744 27.7924  14
  -1  16   8 247.744 26.2165  22
  -1  16   8 282.369 25.0697  25
  -1  16   8 278.989 23.0425  18
  -1  16   8 259.810 29.4664  14
  -1  16   7 70.9646 21.3646  18
  -1  16   7 15.0798 23.5842  25
  -1  16   7 15.0168 24.7592  22
  -1  16   7 61.7132 29.1577  14
  -1  16   6 76.2810 22.3468  18
  -1  16   6 67.5407 25.2597  25
  -1  16   6 94.6884 26.3544  22
  -1  16   6 86.4559 30.7674  14
  -1  16   5 1413.56 40.8484  25
  -1  16   5 1511.39 43.2711  22
  -1  16   5 1460.90 37.6076  18
  -1  16   5 1528.84 45.6186  14
  -1  16   4 236.960 29.4405  22
  -1  16   4 222.143 29.1644  25
  -1  16   4 282.506 25.0263  18
  -1  16   4 257.780 33.7955  14
  -1  16   3 535.351 33.0273  22
  -1  16   3 508.620 32.1502  25
  -1  16   3 534.846 28.1578  18
  -1  16   3 567.343 37.4720  14
  -1  16   2 360.840 26.3626  18
  -1  16   2 380.564 31.9614  22
  -1  16   1 1723.94 41.9248  18
  -1  16   1 1822.77 48.4456  22
  -1  16   0 882.925 32.7009  18
  -1  16   0 900.999 38.3239  22
  -1  16  -1 672.654 30.6617  18
  -1  16  -1 649.950 36.0667  22
  -1  16  -2 112.408 24.1511  18
  -1  16  -2 81.4595 82.1483  39
  -1  16  -2 73.5150 28.1785  22
  -1  16  -3 366.790 26.8105  18
  -1  16  -3 359.772 90.5319  39
  -1  16  -3 349.538 31.8600  22
  -1  16  -4 47.2880 23.0367  18
  -1  16  -4 58.4472 79.1332  39
  -1  16  -4-19.4236 29.6339  22
  -1  16  -5 432.656 27.3196  18
  -1  16  -5 360.599 93.4397  39
  -1  16  -5 356.410 31.4855  22
  -1  16  -6 1537.57 44.4199  22
  -1  16  -7 0.77186 27.1692  22
  -1  16  -7 154.446 30.9172  43
  -1  16  -8 487.854 33.2577  43
  -1  16  -8 534.448 98.4618  39
   1 -16   9 48.3909 33.2395  29
  -1  16  -9 50.6249 29.9943  43
  -1  16  -9-1.78708 82.5443  39
   1 -16  10 155.202 35.8756  29
  -1  16 -10 145.740 30.4840  43
  -1  16 -10 145.673 88.2810  39
   1 -16  11 137.950 36.4769  29
  -1  16 -11 163.853 31.7291  43
  -1  16 -11 103.926 85.6781  39
   1 -16  12 916.033 43.8295  29
  -1  16 -12 830.460 38.2663  43
   1 -16  13 574.993 41.0994  29
  -1  16 -13 504.280 35.5514  43
   1 -16  14 192.265 37.1955  29
  -1  16 -14 150.149 31.4021  43
  -1  16 -14 86.5151 81.0142  39
   1 -16  15 199.246 37.2017  29
  -1  16 -15 144.942 30.9385  43
   1 -16  16 361.097 39.4097  29
  -1  16 -16 342.574 32.7534  43
   1 -16  17 1782.61 54.5475  29
  -1  16 -17 1750.37 47.3306  43
   1 -16  18 67.8314 35.9155  29
  -1  16 -18 90.8749 29.4875  43
   1 -16  19 41.5412 35.3701  29
  -1  16 -19 35.6347 28.5891  43
   1 -16  20 869.687 43.5272  29
  -1  16 -20 699.712 35.3401  43
   1 -16  21 822.309 43.2224  29
  -1  16 -21 729.601 35.1176  43
   1 -16  22 350.724 36.9241  29
  -1  16 -22 309.878 29.3457  43
   1 -16  23 93.5951 33.0839  29
  -1  16 -23 92.7896 25.7273  43
   1 -16  24-11.9194 31.5438  29
  -1  16 -24 5.82948 24.0224  43
  -1  16 -25 25.1122 22.5977  43
   1 -16  25 17.0263 27.4422  30
  -1  16 -26 52.3906 21.5929  43
   1 -16  26 37.0313 25.3403  30
  -1  16 -27 76.1946 20.4612  43
   1 -16  27 103.656 23.8022  30
   1 -16  28 39.1997 24.4752  29
   1 -16  28 66.3007 21.5689  44
   1 -16  28 47.9714 19.5975  30
   1 -16  29-8.94473 21.4065  29
   1 -16  29-2.87472 18.8558  44
   1 -16  30 85.6119 17.9488  29
   1 -16  30 28.6750 16.3372  44
  -1  15  17-12.6499 13.6650  14
  -1  15  16 75.2952 15.4304   5
  -1  15  15 48.9634 18.4556   5
  -1  15  15 8.59933 19.3128  14
  -1  15  14-4.18914 21.3986   5
  -1  15  14 4.04931 20.9749  14
  -1  15  13 51.1508 23.3891   5
  -1  15  13 94.5903 23.5232  14
  -1  15  12-28.4619 25.7320   5
  -1  15  12 15.1372 25.3220  14
  -1  15  11-20.0315 26.8244   5
  -1  15  11 36.4009 26.7712  14
  -1  15  10 255.565 24.8588  18
  -1  15  10 219.633 25.7711  25
  -1  15  10 184.643 29.5696  14
  -1  15   9 123.100 23.9344  18
  -1  15   9 114.117 26.2688  25
  -1  15   9 139.838 30.8129  14
  -1  15   8 989.649 34.5632  18
  -1  15   8 1061.88 38.1875  22
  -1  15   8 924.931 35.6744  25
  -1  15   8 997.915 34.3932   5
  -1  15   8 1001.78 40.7669  14
  -1  15   7 1184.55 36.9586  18
  -1  15   7 1107.75 38.4815  25
  -1  15   7 1176.26 40.7390  22
  -1  15   7 1083.66 35.6221   5
  -1  15   7 1176.14 43.5032  14
  -1  15   6-25.4068 28.6120   5
  -1  15   6 47.6495 32.9974  14
  -1  15   6 2.53646 28.3588  22
  -1  15   6 43.3301 24.3963  18
  -1  15   6 15.7563 27.8273  25
  -1  15   5 80.4508 34.3035  14
  -1  15   5 23.5806 28.5189  22
  -1  15   5 69.0590 24.9653  18
  -1  15   5 32.8026 28.6304  25
  -1  15   4 243.237 27.2206  18
  -1  15   4 228.076 36.1681  14
  -1  15   4 216.039 31.2428  22
  -1  15   3 212.314 27.2656  18
  -1  15   3 187.121 36.6836  14
  -1  15   3 175.644 31.0793  22
  -1  15   2 603.335 32.2473  18
   1 -15  -2 466.929 77.4086  38
  -1  15   2 567.471 36.2483  22
  -1  15   2 586.880 94.7253  39
  -1  15   1 8455.00 120.312  18
  -1  15   1 8174.13 246.139  39
  -1  15   0 1172.51 38.8107  18
  -1  15   0 1267.98 44.6633  22
  -1  15   0 1130.20 116.076  39
  -1  15  -1 6579.47 98.2158  18
  -1  15  -1 6793.05 105.396  22
  -1  15  -1 6412.26 220.566  39
  -1  15  -2 272.806 27.6500  18
  -1  15  -2 275.553 32.3047  22
  -1  15  -2 266.842 89.4026  39
  -1  15  -3 41.0081 24.7590  18
  -1  15  -3 20.6836 28.5164  22
  -1  15  -3-3.54304 81.1203  39
  -1  15  -4 1005.17 113.316  39
  -1  15  -4 1098.16 36.2436  18
  -1  15  -5 189.048 26.4790  18
   1 -15   5 150.009 87.9444  34
  -1  15  -5 98.5232 31.9268  43
   1 -15   6 1711.97 123.480  34
  -1  15  -6 1461.03 44.5589  43
   1 -15   7 93.7017 88.7782  34
  -1  15  -7 37.2288 32.9790  43
  -1  15  -8 972.583 41.4689  43
  -1  15  -8 1052.78 113.299  39
   1 -15   8 1058.41 44.9960  29
  -1  15  -9 1114.20 42.5854  43
  -1  15  -9 1056.51 116.069  39
   1 -15   9 1132.71 46.6442  29
  -1  15 -10 346.355 35.4707  43
  -1  15 -10 416.468 95.4837  39
   1 -15  10 359.240 39.6894  29
  -1  15 -11 168.203 34.1837  43
  -1  15 -11 70.1597 84.4352  39
   1 -15  11 187.916 39.6390  29
  -1  15 -12 1496.28 47.3983  43
   1 -15  12 1523.19 53.1782  29
  -1  15 -13 942.858 41.6288  43
  -1  15 -13 828.774 108.341  39
   1 -15  13 976.299 48.1685  29
  -1  15 -14 64.9991 82.0595  39
  -1  15 -14 114.733 32.7100  43
  -1  15 -15 119.146 81.0895  39
  -1  15 -15 109.075 39.0110   6
  -1  15 -15 102.091 32.5828  43
  -1  15 -16 159.944 82.2136  39
  -1  15 -16 237.834 34.1644  43
  -1  15 -16 202.112 40.1019   6
   1 -15  17 619.929 31.1642   2
  -1  15 -17 468.357 92.0688  39
   1 -15  17 458.299 78.9911  38
  -1  15 -17 574.927 43.5723   6
  -1  15 -17 557.681 37.5799  43
  -1  15 -18 98.8439 37.8968   6
  -1  15 -18 109.854 32.5987  43
   1 -15  18 172.483 27.2425   2
  -1  15 -19-3.23239 36.4906   6
  -1  15 -19 40.0460 31.5388  43
   1 -15  19 89.8303 26.4185   2
  -1  15 -20 203.196 37.9656   6
  -1  15 -20 232.684 32.9758  43
   1 -15  20 222.278 27.5591   2
  -1  15 -21 942.225 45.6658   6
  -1  15 -21 900.453 39.6631  43
   1 -15  21 839.871 34.5333   2
   1 -15  22 117.060 37.6454  29
   1 -15  22 113.095 26.8139   2
  -1  15 -22 134.773 30.4592  43
   1 -15  23 612.416 31.3470   2
   1 -15  26 120.011 28.5969  30
  -1  15 -26 104.198 25.3610  43
   1 -15  27 411.628 29.2173  30
   1 -15  27 399.904 32.8750  29
  -1  15 -27 320.835 26.4677  43
   1 -15  28 48.3993 22.5727  30
   1 -15  28 32.8328 27.7676  29
  -1  15 -28 54.1724 21.9193  43
   1 -15  29 51.2877 25.3564  29
   1 -15  29 73.0097 23.5701  44
  -1  15 -29 76.3549 20.4204  43
   1 -15  30 33.7475 22.4059  29
   1 -15  30 53.9108 21.3076  44
   1 -15  31 292.838 19.3971  29
   1 -15  31 300.190 20.5874  44
   1 -15  32 614.155 18.3943  44
  -1  14  19-18.1045 13.0007  14
  -1  14  19 45.0635 13.9928   5
  -1  14  18-0.32570 18.3848   5
  -1  14  17 22.3170 19.3603  14
  -1  14  17-6.08071 21.9683   5
  -1  14  16 58.9170 21.7956  14
  -1  14  16-31.6940 25.6520   5
  -1  14  15 87.5840 24.0995  14
  -1  14  15-12.3199 27.8735   5
  -1  14  14 149.280 26.4128  14
  -1  14  14 43.8199 30.0531   5
  -1  14  13 143.380 27.9888  14
  -1  14  13 50.1654 31.1358   5
  -1  14  12 10.3802 28.9262  14
  -1  14  12 50.7480 29.8275   5
  -1  14  11 245.468 32.4770  14
  -1  14  11 397.511 32.7003   5
  -1  14  11 233.762 28.2626  25
  -1  14  11 349.621 27.5452  18
  -1  14  10 302.938 33.4166  14
  -1  14  10 352.591 32.6256   5
  -1  14  10 255.921 29.3954  25
  -1  14  10 329.172 27.9488  18
  -1  14   9 24.8159 31.7960  14
  -1  14   9 84.8726 31.2109   5
  -1  14   9 11.7884 28.0014  25
  -1  14   9 8.82179 24.6573  18
  -1  14   8 272.043 35.2372  14
  -1  14   8 365.579 33.4843   5
  -1  14   8 221.333 30.5945  25
  -1  14   8 285.127 31.5598  22
  -1  14   8 271.170 28.7252  18
  -1  14   7 178.596 35.0873  14
  -1  14   7 222.637 32.2354   5
  -1  14   7 200.831 31.3252  25
  -1  14   7 218.434 31.5640  22
  -1  14   7 224.940 28.8226  18
  -1  14   6 264.846 37.1208  14
  -1  14   6 306.080 32.8457   5
  -1  14   6 272.122 32.3185  25
  -1  14   6 286.407 32.9920  22
  -1  14   6 306.076 29.5075  18
  -1  14   5 25.6873 25.7158  18
  -1  14   5 36.7424 34.5158  14
  -1  14   5 17.3683 29.1631  22
  -1  14   5 90.3667 30.0940   5
  -1  14   4 359.949 38.8931  14
  -1  14   4 365.408 33.9801  22
  -1  14   4 291.280 83.3214  39
  -1  14   4 376.338 30.5247  18
  -1  14   3 734.924 42.2009  14
  -1  14   3 753.015 33.9629  18
  -1  14   3 670.970 95.9903  39
  -1  14   3 790.941 38.5974  22
  -1  14   2-3.26848 25.0255  18
  -1  14   2-27.6548 77.7229  39
  -1  14   2 16.4344 29.0667  22
  -1  14   1 1496.24 41.9432  18
  -1  14   1 1409.40 117.806  39
  -1  14   1 1555.04 47.1124  22
  -1  14   0 187.324 26.9253  18
  -1  14   0 100.423 80.4177  39
  -1  14   0 192.256 30.7577  22
   1 -14   1-31.0670 83.1637  34
  -1  14  -1-14.5831 25.2047  18
  -1  14  -1-66.8866 83.0310  39
  -1  14  -1-4.45597 28.3354  22
  -1  14  -2 264.063 85.6428  39
   1 -14   2 257.808 85.1609  34
  -1  14  -2 222.753 26.6374  18
   1 -14   3 494.026 93.4635  34
  -1  14  -3 511.062 29.6584  18
  -1  14  -3 484.441 32.1873  43
  -1  14  -3 463.948 94.1295  39
   1 -14   4 87.6844 82.6991  34
  -1  14  -4 46.3841 25.0593  18
  -1  14  -4 29.4821 29.3153  43
  -1  14  -4 98.6230 80.2382  39
  -1  14  -5 365.530 28.1078  18
  -1  14  -5 344.219 32.5874  43
   1 -14   6 163.882 82.0811  34
  -1  14  -6 4.38139 30.2275  43
  -1  14  -7 280.160 89.9413  39
   1 -14   7 331.001 39.9071  29
  -1  14  -7 281.203 39.8393  43
   1 -14   8 16230.5 208.978  29
  -1  14  -8 16164.1 205.848  43
   1 -14   9 222.272 40.1384  29
  -1  14  -9 200.506 39.0107  43
  -1  14  -9 154.532 88.0156  39
  -1  14 -10 688.788 45.4989  43
  -1  14 -10 626.603 106.551  39
  -1  14 -11 14636.5 191.724  43
   1 -14  11 15373.5 321.748  34
  -1  14 -12 14844.8 190.132  43
   1 -14  12 13962.1 313.270  34
  -1  14 -13 4357.03 89.3435   6
  -1  14 -13 4593.00 81.3612  43
   1 -14  13 4157.73 172.938  34
  -1  14 -14 1159.92 52.8503   6
  -1  14 -14 1259.80 46.7093  43
  -1  14 -15 11.7757 38.8677   6
  -1  14 -15 32.7151 79.1911  39
  -1  14 -15 71.1163 33.2957  43
  -1  14 -16 111.207 78.9895  39
  -1  14 -16 87.7836 38.8021   6
  -1  14 -17 375.962 90.0069  39
  -1  14 -17 470.962 43.5227   6
   1 -14  18 392.785 30.4468   2
   1 -14  18 210.806 67.9396  38
  -1  14 -18 264.289 41.2366   6
   1 -14  19 43.0269 27.9915   2
  -1  14 -19-30.1548 38.2463   6
   1 -14  20 574.212 33.6557   2
  -1  14 -20 606.239 43.4219   6
   1 -14  21 1677.52 45.3870   2
  -1  14 -21 1781.01 56.1315   6
   1 -14  22 505.912 33.2229   2
  -1  14 -22 460.360 41.1099   6
   1 -14  23 485.992 34.1023   2
  -1  14 -23 473.642 40.1955   6
   1 -14  24 382.119 32.8247   2
  -1  14 -24 362.749 37.2810   6
   1 -14  25 90.6562 29.2124   2
  -1  14 -25 43.5868 31.5519   6
   1 -14  26 135.774 29.6075   2
   1 -14  26 169.603 35.8124  29
   1 -14  27 308.440 35.4644  29
   1 -14  27 278.135 29.8913  30
   1 -14  28 327.284 33.0007  29
   1 -14  28 271.508 26.5981  30
   1 -14  29 420.064 30.1010  44
   1 -14  29 448.592 32.2087  29
   1 -14  30 9.13931 24.3113  44
   1 -14  30 9.08385 24.7547  29
   1 -14  31 104.435 22.8753  44
  -1  14 -31 113.935 19.5920  43
   1 -14  31 96.6223 22.0341  29
   1 -14  32 51.4797 19.4638  44
   1 -14  33 41.6819 15.1022  44
  -1  13  21 49.7687 14.4901   5
  -1  13  20 247.726 20.9685   5
  -1  13  20 257.075 18.0752  14
  -1  13  19 314.016 21.8516  14
  -1  13  19 315.086 24.9804   5
  -1  13  18 150.929 21.8659  14
  -1  13  18 34.0555 27.5236   5
  -1  13  17 39.7590 23.3100  14
  -1  13  16 15.9399 25.0351  14
  -1  13  16-44.4573 31.3126   5
  -1  13  15-6.96848 26.8902  14
  -1  13  15 16.3257 30.9205   5
  -1  13  14-6.53163 28.6301  14
  -1  13  14 45.4788 32.7169   5
  -1  13  13 5.79664 30.1871  14
  -1  13  13 44.0422 33.5521   5
  -1  13  12 106.194 32.3171  14
  -1  13  12 216.020 27.8498  18
  -1  13  12 167.667 29.5077  25
  -1  13  12 203.565 28.9496  22
  -1  13  12 223.594 34.8977   5
  -1  13  11 205.127 33.7504  14
  -1  13  11 232.185 28.3995  18
  -1  13  11 206.504 30.2046  25
  -1  13  11 264.306 36.6884   5
  -1  13  10 686.482 39.5445  14
  -1  13  10 769.598 34.7770  18
  -1  13  10 710.705 36.6656  25
  -1  13  10 722.820 39.8572   5
  -1  13   9 169.446 34.7931  14
  -1  13   9 211.855 28.8798  18
  -1  13   9 173.345 30.8419  25
  -1  13   9 188.611 35.7972   5
  -1  13   8 1806.38 51.8301  14
  -1  13   8 1835.69 47.4592  18
  -1  13   8 1743.93 48.4763  25
  -1  13   8 1732.95 49.3696   5
  -1  13   7 693.054 36.9549  22
  -1  13   7 625.933 40.1099  14
  -1  13   7 623.750 33.9535  18
  -1  13   7 576.448 36.0485  25
  -1  13   7 663.590 38.4164   5
  -1  13   6 768.579 41.7128  14
  -1  13   6 786.337 35.2859  18
  -1  13   6 775.122 38.5052   5
  -1  13   6 647.602 88.2829  39
  -1  13   6 813.581 39.2365  22
  -1  13   5 529.799 39.5390  14
  -1  13   5 578.737 32.4223  18
  -1  13   5 580.487 35.5426   5
  -1  13   5 513.787 86.4899  39
  -1  13   5 613.476 36.1043  22
  -1  13   4 34.4726 36.5684  14
  -1  13   4 117.982 26.4503  18
  -1  13   4 100.898 29.2861  22
  -1  13   4 128.555 31.4852   5
  -1  13   4 125.634 75.2316  39
  -1  13   3 1308.36 44.5966  22
  -1  13   3 1253.64 40.5322  18
  -1  13   3 1165.02 108.694  39
  -1  13   2 757.909 37.6308  22
  -1  13   2 751.591 96.3419  39
  -1  13   2 738.606 33.6627  18
   1 -13  -1 1909.82 119.371  34
  -1  13   1 1842.31 49.2995  22
  -1  13   1 1792.02 120.991  39
  -1  13   1 1774.48 45.2600  18
  -1  13   0 148.194 79.4563  39
  -1  13   0 129.554 25.5695  18
   1 -13   0 152.049 80.4707  34
  -1  13  -1 3657.36 156.068  39
  -1  13  -1 3450.12 63.1412  18
   1 -13   1 3837.29 154.244  34
  -1  13  -2 83.4017 24.5797  18
  -1  13  -2 102.170 27.4482  43
  -1  13  -2 133.542 76.7422  39
   1 -13   2 171.276 80.6086  34
  -1  13  -3 30.6446 23.5943  18
  -1  13  -3 42.6993 27.0111  43
  -1  13  -3 9.20216 71.9946  39
   1 -13   3 64.1150 77.2434  34
  -1  13  -4 1050.94 37.5807  43
  -1  13  -4 1064.24 36.2438  18
   1 -13   4 1142.01 105.176  34
  -1  13  -5 840.232 36.4529  43
  -1  13  -5 834.842 33.6822  18
   1 -13   5 939.872 99.7605  34
  -1  13  -6 241.983 29.8618  43
  -1  13  -6 216.437 76.6271  39
   1 -13   6 277.927 82.1683  34
  -1  13  -7 25.8275 28.0945  43
  -1  13  -7 16.6313 71.4132  39
   1 -13   7 8.12447 75.9035  34
  -1  13  -8 398.597 40.9772   6
  -1  13  -8 357.944 32.8567  43
  -1  13  -9 76.3455 32.8179  43
  -1  13  -9 161.667 77.1332  39
  -1  13 -10 17511.5 222.613  43
  -1  13 -10 17727.0 357.748  39
  -1  13 -11 40706.0 478.114  43
  -1  13 -11 40088.7 632.932  39
  -1  13 -12 32250.0 389.285   6
  -1  13 -12 31855.9 380.198  43
   1 -13  12 33132.4 520.177  34
  -1  13 -13 15273.9 204.995   6
   1 -13  13 15462.1 313.777  34
  -1  13 -14 10037.2 149.633   6
   1 -13  14 10277.1 245.087  34
  -1  13 -15 331.243 85.6463  39
  -1  13 -15 339.269 42.9461   6
  -1  13 -16 156.522 82.6098  39
  -1  13 -16 203.869 40.0624   6
  -1  13 -17 7.48346 72.9737  39
  -1  13 -17-7.68962 37.9242   6
   1 -13  18 73.1458 28.0782   2
  -1  13 -18-22.7521 38.0494   6
  -1  13 -18 24.7691 70.3994  39
  -1  13 -19 394.185 41.0434   6
   1 -13  19 427.004 31.8747   2
   1 -13  19 316.667 66.5623  38
  -1  13 -20 284.334 39.8577   6
   1 -13  20 328.771 31.6277   2
  -1  13 -21-59.1540 37.9368   6
   1 -13  21-32.6676 30.4972   2
  -1  13 -22 33.4807 36.8415   6
   1 -13  22 20.9539 30.7345   2
  -1  13 -23-34.0742 37.3969   6
   1 -13  23-1.86522 30.8145   2
  -1  13 -24-11.2627 34.5939   6
   1 -13  24 32.9928 30.7104   2
  -1  13 -25 164.557 34.5536   6
   1 -13  25 176.770 32.9197   2
  -1  13 -26-0.41135 31.1353   6
   1 -13  26-32.7862 31.7191   2
   1 -13  27 111.519 31.2637   2
   1 -13  27 206.035 35.7957  29
   1 -13  27 201.115 29.4316  30
   1 -13  28 317.923 35.0443  29
   1 -13  28 266.703 30.7933   2
   1 -13  29 56.4936 30.0429  29
   1 -13  29 68.1849 29.6395  44
   1 -13  29 77.6286 27.1743   2
   1 -13  30 132.330 28.5048  44
   1 -13  30 126.065 27.4985  29
   1 -13  31 359.770 27.7624  44
   1 -13  31 311.640 25.0943  29
   1 -13  32 74.4028 22.8833  44
   1 -13  33-6.30168 19.0080  44
   1 -13  34 173.611 15.2878  44
  -1  12  21 424.741 21.5529  14
  -1  12  20 21.8071 20.8440  14
  -1  12  19 122.928 23.7115  14
  -1  12  18 127.088 25.7051  14
  -1  12  17 41.2975 32.7184   5
  -1  12  17 44.1533 26.5589  14
  -1  12  16 500.810 38.0450   5
  -1  12  16 462.221 33.2576  14
  -1  12  15 58.7357 35.7095   5
  -1  12  15 21.8641 30.1234  14
  -1  12  14 518.520 40.8326   5
  -1  12  14 604.487 33.1043  18
  -1  12  14 499.264 36.1299  14
  -1  12  13 316.385 35.3258  14
  -1  12  13 411.929 31.5375  18
  -1  12  13 362.619 40.6022   5
  -1  12  13 328.620 32.7641  25
  -1  12  13 360.260 32.2626  22
  -1  12  12 203.474 34.9269  14
  -1  12  12 223.114 29.8593  18
  -1  12  12 148.950 40.0122   5
  -1  12  12 188.763 31.6795  25
  -1  12  12 189.374 30.8274  22
  -1  12  11 250.205 35.4991  14
  -1  12  11 312.224 30.6324  18
  -1  12  11 198.776 39.5320   5
  -1  12  11 244.410 32.3076  25
  -1  12  11 316.214 32.0034  22
  -1  12  10 280.278 36.5039  14
  -1  12  10 318.720 30.5703  18
  -1  12  10 247.888 39.7555   5
  -1  12  10 261.528 32.2368  25
  -1  12   9 47.8218 33.4183  14
  -1  12   9 71.3841 27.2104  18
  -1  12   9 30.6570 36.8995   5
  -1  12   9 46.7022 29.7760  25
  -1  12   8 1249.89 45.7099  14
  -1  12   8 1282.27 41.1787  18
  -1  12   8 1164.24 42.4084  25
  -1  12   8 1296.71 45.8949   5
  -1  12   7 68.0744 26.7618  18
  -1  12   7 12.8430 36.4906   5
  -1  12   7 87.0163 29.9373  22
  -1  12   7 20.4556 66.1362  39
  -1  12   7 9.37663 35.3236  14
  -1  12   6 1044.71 37.8105  18
  -1  12   6 950.713 41.5001   5
  -1  12   6 1071.59 41.2419  22
  -1  12   6 926.749 95.6782  39
  -1  12   6 876.994 43.2636  14
  -1  12   5 958.868 37.1356  18
  -1  12   5 907.050 39.9306   5
  -1  12   5 1089.84 40.8346  22
  -1  12   5 989.232 97.2929  39
  -1  12   5 836.476 42.6693  14
  -1  12   4-2.19697 27.6655  22
  -1  12   4 13.9161 30.1831   5
  -1  12   4-14.9855 24.9380  18
  -1  12   4-29.0004 70.0807  39
  -1  12   3 115.063 70.5199  39
   1 -12  -3 68.2267 69.2438  34
  -1  12   3 48.7833 24.0783  18
  -1  12   3 42.1066 27.1750  22
  -1  12   2 173.090 72.6888  39
   1 -12  -2 102.058 72.0911  34
  -1  12   2 86.9326 24.2028  18
  -1  12   2 69.5695 27.1929  22
   1 -12  -1 63.9027 69.3909  34
  -1  12   1 82.4999 23.5057  18
  -1  12   1 72.2474 66.3427  39
   1 -12   0 227.508 74.9653  34
  -1  12   0 203.753 24.1145  18
  -1  12   0 175.000 69.6312  39
  -1  12  -1 27.2093 24.3795  43
  -1  12  -1 105.010 27.7567  13
   1 -12   1 45.8441 70.6244  34
  -1  12  -1 13.0622 22.1287  18
  -1  12  -1-2.73142 65.9454  39
  -1  12  -2 950.155 33.9478  43
  -1  12  -2 977.449 32.7986  18
  -1  12  -2 1037.89 93.2930  39
   1 -12   3 1165.58 98.4184  34
  -1  12  -3 1018.61 35.1097  43
   1 -12   4 1852.76 111.036  34
  -1  12  -4 1648.40 42.1976  43
  -1  12  -5 595.276 31.5461  43
  -1  12  -5 532.931 38.3721   6
   1 -12   6 1434.50 104.759  34
  -1  12  -6 1237.24 38.8228  43
  -1  12  -6 1329.15 47.4156   6
  -1  12  -6 1346.61 102.034  39
  -1  12  -7 126.118 27.2977  43
  -1  12  -7 92.9930 33.0797   6
  -1  12  -7 121.308 69.4564  39
  -1  12  -8 2.69846 66.3309  39
  -1  12  -8 40.4151 26.8112  43
  -1  12  -9 212.554 71.9181  39
  -1  12  -9 203.327 29.4495  43
  -1  12 -10 671.902 85.7242  39
   1 -12  10 810.396 88.9601  34
  -1  12 -11 492.745 80.2201  39
  -1  12 -11 564.678 40.8608   6
   1 -12  11 604.591 85.8020  34
  -1  12 -12 1853.92 114.643  39
  -1  12 -12 2064.71 57.3775   6
   1 -12  12 2149.96 117.973  34
  -1  12 -13 452.293 80.6752  39
  -1  12 -13 376.255 39.3159   6
   1 -12  13 516.162 84.0502  34
  -1  12 -14 508.268 41.3520   6
  -1  12 -14 443.265 80.6594  39
  -1  12 -14 570.745 97.4118  24
  -1  12 -14 512.394 40.2699  32
   1 -12  14 635.227 85.7538  34
  -1  12 -15 49.6759 35.7018   6
  -1  12 -15-20.8478 68.5014  39
  -1  12 -15 151.153 88.8322  24
  -1  12 -15 58.4594 36.8460  32
   1 -12  15 63.9207 71.1690  34
  -1  12 -16 522.260 42.2451   6
  -1  12 -16 502.434 85.3174  39
  -1  12 -16 616.353 100.709  24
  -1  12 -16 538.120 41.3967  32
  -1  12 -17 543.657 41.8892   6
  -1  12 -17 500.946 41.4933  32
  -1  12 -17 479.750 82.7964  39
  -1  12 -17 500.889 102.037  24
  -1  12 -18 531.716 42.3493   6
   1 -12  18 617.563 33.7204   2
  -1  12 -18 510.462 41.5892  32
  -1  12 -18 407.595 80.8042  39
  -1  12 -18 606.664 103.160  24
  -1  12 -19 66.3482 38.3156  32
  -1  12 -19 150.305 37.2030   6
   1 -12  19 155.929 29.5607   2
  -1  12 -19 80.8456 89.3426  24
   1 -12  19 116.798 57.0953  38
   1 -12  20 289.239 31.7695   2
  -1  12 -20 193.049 38.0188  32
  -1  12 -20 233.131 95.4681  24
  -1  12 -20 207.550 37.8733   6
   1 -12  21 57.6411 29.8090   2
  -1  12 -21 16.2927 36.8140  32
  -1  12 -21-9.60027 88.1562  24
  -1  12 -21 32.8921 35.9809   6
  -1  12 -22 1329.88 50.7691   6
  -1  12 -22 1323.61 48.7109  32
   1 -12  22 1415.91 41.8900  31
   1 -12  22 1354.62 45.0255   2
  -1  12 -22 1309.62 124.355  24
   1 -12  23 4844.18 84.4594   2
  -1  12 -23 4995.36 90.9785   6
   1 -12  23 4903.18 79.8991  31
  -1  12 -24 2497.70 63.1036   6
   1 -12  24 2561.25 54.9644  31
  -1  12 -25 20.2488 33.0014   6
   1 -12  25 59.7128 32.8111   2
   1 -12  25 44.9303 29.0838  31
  -1  12 -26 32.7308 31.7480   6
   1 -12  26 29.2439 32.9264   2
   1 -12  26 59.6725 29.4211  31
   1 -12  27 200.687 35.0051   2
  -1  12 -27 234.744 31.7826   6
   1 -12  28 126.156 32.2142   2
   1 -12  28 87.1305 33.8824  29
   1 -12  29 51.9861 31.5637  44
   1 -12  29 38.6555 29.9404   2
   1 -12  29-16.5367 31.7772  29
   1 -12  30 195.589 31.1739  44
   1 -12  30 147.167 29.5499   2
   1 -12  30 195.062 29.2688  29
   1 -12  31 16.6918 25.5230   2
   1 -12  31-8.39979 27.9236  44
   1 -12  32 17.7292 24.7242  44
   1 -12  33 44.5927 22.0970  44
   1 -12  34 15.5839 17.8042  44
   1 -12  35 79.8981 12.7777  44
  -1  11  24 2036.44 34.7826   5
  -1  11  23 395.687 27.4067   5
  -1  11  22 117.298 21.1881  14
  -1  11  21 84.2458 22.7365  14
  -1  11  20 95.1484 24.8592  14
  -1  11  19 135.087 26.8254  14
  -1  11  18 2.39560 27.3955  14
  -1  11  17 11.7948 28.8282  14
  -1  11  16 65.6766 30.7960  14
  -1  11  16 120.793 30.4518  10
  -1  11  15 71.9416 39.6486   5
  -1  11  15 84.6880 30.7812  10
  -1  11  15 55.4230 31.7304  14
  -1  11  14 226.361 30.4428  18
  -1  11  14 202.333 32.1843  25
  -1  11  14 162.023 30.3307  22
  -1  11  14 229.364 41.3839   5
  -1  11  14 227.224 32.1704  10
  -1  11  14 151.352 34.1445  14
  -1  11  13 243.358 30.3868  18
  -1  11  13 153.596 31.9078  25
  -1  11  13 195.935 30.6368  22
  -1  11  13 168.938 40.7781   5
  -1  11  13 217.898 31.7901  10
  -1  11  13 169.389 34.4800  14
  -1  11  12 205.584 34.8047  14
  -1  11  12 255.828 30.7094  18
  -1  11  12 157.856 40.9989   5
  -1  11  12 258.785 31.7296  22
  -1  11  12 188.522 32.1239  25
  -1  11  11 395.473 36.2547  14
  -1  11  11 390.897 31.6215  18
  -1  11  11 293.958 41.7975   5
  -1  11  11 395.854 33.3205  22
  -1  11  11 348.959 33.4759  25
  -1  11  10 45.5665 33.6854  14
  -1  11  10 117.918 27.8475  18
  -1  11  10 15.0136 39.9730   5
  -1  11  10 31.8866 30.4625  25
  -1  11   9 796.674 41.5335  14
  -1  11   9 779.632 44.9769   5
  -1  11   9 701.352 38.9850  25
  -1  11   8 8168.97 207.947  39
  -1  11   8 8214.88 118.214  14
  -1  11   8 7794.13 114.987   5
  -1  11   8 8264.32 117.141  18
  -1  11   8 8006.39 117.007  25
  -1  11   7-5.87499 35.1323   5
  -1  11   7-3.55286 60.5248  39
  -1  11   7 17.6636 25.1387  18
  -1  11   6 22.7068 24.5753  18
  -1  11   6 17.1099 64.3969  39
  -1  11   6 26.9939 33.1133   5
  -1  11   6 18.4837 26.7732  22
  -1  11   6-38.5889 34.6663  14
  -1  11   5 242.146 68.9170  39
  -1  11   5 210.706 32.1568   5
  -1  11   5 150.443 25.1866  18
  -1  11   5 213.840 27.8862  22
   1 -11  -5 231.059 70.7906  34
   1 -11  -4 19.5427 64.2199  34
  -1  11   4-22.2589 22.7655  18
  -1  11   4 3.68152 61.6836  39
  -1  11   4 3.89170 28.7889   5
  -1  11   4-9.47025 25.1160  22
  -1  11   4 41.6083 29.0589  13
  -1  11   3 30.6000 60.8902  39
   1 -11  -3 38.5196 65.6352  34
  -1  11   3 36.9660 27.4452  13
  -1  11   3 4.82937 21.3753  18
  -1  11   2 29.2047 57.9846  39
   1 -11  -2 20.0507 64.7321  34
  -1  11   2 45.1848 26.9546  13
  -1  11   2 23.6413 20.9065  18
   1 -11  -1 615.784 80.1133  34
  -1  11   1 584.386 75.6175  39
  -1  11   1 617.264 30.6807  13
  -1  11   0 85.8437 61.4701  39
  -1  11   0 60.9405 23.1478  43
   1 -11   0 82.8197 66.3481  34
  -1  11  -1 1052.69 87.1285  39
  -1  11  -1 977.572 32.4558  43
  -1  11  -2-34.6985 59.8145  39
   1 -11   2-21.4109 65.6910  34
  -1  11  -2 0.19861 26.5083  20
  -1  11  -2 19.1241 22.7889  43
  -1  11  -3 153.447 24.2984  43
   1 -11   3 147.870 69.7863  34
  -1  11  -4 2887.63 60.1400   6
   1 -11   4 3054.86 125.491  34
  -1  11  -5 94.0002 30.0954   6
  -1  11  -5 127.993 63.4096  39
  -1  11  -5 125.024 27.6622  20
   1 -11   5 186.503 70.2965  34
  -1  11  -5 89.5822 24.1801  43
  -1  11  -6 56.0974 29.4282   6
  -1  11  -6 66.3542 61.3322  39
   1 -11   6 106.911 66.1000  34
  -1  11  -6 60.6615 24.3921  43
  -1  11  -6 63.3218 26.9615  20
  -1  11  -7 98.4780 61.7662  39
  -1  11  -7 85.0672 25.2199  43
  -1  11  -7 88.6415 27.6018  20
  -1  11  -8 58.3688 60.8801  39
  -1  11  -8 41.6676 26.6533  20
   1 -11   9 499.607 78.2157  34
  -1  11  -9 464.217 32.4190  20
  -1  11  -9 442.536 71.8462  39
  -1  11 -10 188.712 65.1141  39
  -1  11 -10 169.572 32.2283   6
   1 -11  10 227.937 71.0030  34
  -1  11 -11 2493.96 117.389  39
  -1  11 -11 2599.11 58.5692   6
  -1  11 -11 2349.62 54.2732  32
   1 -11  11 2618.86 118.130  34
  -1  11 -12 189.385 32.5689   6
  -1  11 -12 88.9453 64.3658  39
  -1  11 -12 131.144 33.3660  32
   1 -11  12 219.011 71.0405  34
  -1  11 -12 164.761 77.9277  24
  -1  11 -13 2295.45 56.4463   6
  -1  11 -13 2233.98 114.852  39
   1 -11  13 2462.66 116.270  34
  -1  11 -13 2112.43 52.4532  32
  -1  11 -13 2368.75 125.744  24
  -1  11 -14 137.087 33.8055   6
  -1  11 -14 124.504 64.4383  39
  -1  11 -14 162.663 34.5267  32
   1 -11  14 173.767 68.2489  34
  -1  11 -14 170.445 80.9329  24
  -1  11 -15 996.237 43.1695   6
  -1  11 -15 983.629 88.2310  39
   1 -11  15 1004.15 88.0616  34
  -1  11 -15 942.864 41.6888  32
  -1  11 -15 984.150 103.047  24
  -1  11 -16 25.3050 32.1184   6
  -1  11 -16 12.5017 65.7296  39
  -1  11 -16 4.30672 33.8382  32
  -1  11 -16 48.1618 79.1336  24
  -1  11 -17 774.489 41.4188   6
  -1  11 -17 802.696 101.584  24
  -1  11 -17 646.468 83.5808  39
  -1  11 -17 681.966 40.5435  32
  -1  11 -18 32.4471 35.0415  32
   1 -11  18 76.4590 27.5593   2
  -1  11 -18 37.0027 84.2082  24
  -1  11 -18 63.9453 33.3054   6
  -1  11 -19 85.2965 35.8990  32
   1 -11  19 109.078 29.2168   2
  -1  11 -19 79.9491 87.1103  24
  -1  11 -19 118.057 35.4557   6
  -1  11 -20 572.883 40.8496  32
   1 -11  20 574.423 34.5369   2
  -1  11 -20 574.472 101.381  24
  -1  11 -20 668.559 41.7551   6
  -1  11 -21 107.789 36.5459  32
   1 -11  21 185.673 32.0983   2
  -1  11 -21 163.147 91.7675  24
  -1  11 -21 184.794 36.6062   6
  -1  11 -22 1111.19 46.6518   6
   1 -11  22 1036.89 42.2811   2
  -1  11 -22 981.310 44.4111  32
   1 -11  22 1126.33 40.2250  31
  -1  11 -23 2781.38 63.9745   6
   1 -11  23 2518.57 60.1901   2
  -1  11 -23 2433.04 59.1960  32
  -1  11 -23 2300.21 144.705  24
   1 -11  23 2657.96 56.4703  31
  -1  11 -24 2367.57 60.2473   6
   1 -11  24 2333.39 59.5293   2
  -1  11 -24 2407.51 57.3973  32
   1 -11  24 2430.58 55.1654  31
  -1  11 -25 183.690 35.6134   6
   1 -11  25 210.547 32.7279  31
   1 -11  25 171.430 37.1547   2
  -1  11 -26 6.65834 31.4930   6
   1 -11  26-38.1420 31.7095  31
   1 -11  26-12.5527 34.8370   2
   1 -11  27 97.2801 31.3188  31
   1 -11  27 75.9709 36.1673   2
   1 -11  28 121.483 34.9132  29
   1 -11  28 110.523 34.7282   2
   1 -11  28 104.947 29.7553  31
   1 -11  29 46.0156 32.8624  44
   1 -11  29 39.6785 31.2629  29
   1 -11  29 48.3147 32.6476   2
   1 -11  29 35.7727 28.5369  31
   1 -11  30 102.523 31.4526   2
   1 -11  30 88.5803 28.6608  29
   1 -11  30 117.152 31.8501  44
   1 -11  31 16.5232 29.3536  44
   1 -11  31 29.3941 29.1638   2
   1 -11  32 187.984 28.0404  44
   1 -11  32 182.251 27.6095   2
   1 -11  33 41.2987 24.3494  44
   1 -11  34 249.190 22.2862  44
   1 -11  35 40.1127 16.5660  44
  -1  10  23 82.9417 22.1046  14
  -1  10  22 109.944 30.3118   5
  -1  10  22 94.7201 23.8806  14
  -1  10  21 117.272 33.1419   5
  -1  10  21 52.7213 26.1030  14
  -1  10  20 31.5656 35.0863   5
  -1  10  20 54.3252 27.3665  14
  -1  10  20 95.2960 30.6261  10
  -1  10  19 85.6733 29.8454  14
  -1  10  19 137.969 32.5633  10
  -1  10  18 7.42461 29.7787  14
  -1  10  18 41.4356 32.9191  10
  -1  10  17 878.397 39.4530  14
  -1  10  17 971.458 41.6948  10
  -1  10  16 1616.88 48.5100  14
  -1  10  16 1759.82 50.3085  10
  -1  10  15 1599.33 46.5963  18
  -1  10  15 1482.74 47.1686  25
  -1  10  15 1490.20 47.4996  14
  -1  10  15 1561.31 48.8653  10
  -1  10  14 489.961 33.4548  18
  -1  10  14 468.691 34.2844  22
  -1  10  14 471.259 35.3098  25
  -1  10  14 396.836 44.2803   5
  -1  10  14 390.852 37.1948  14
  -1  10  14 471.678 38.2773  10
  -1  10  13 121.889 28.9211  18
  -1  10  13 110.629 31.3976  25
  -1  10  13 188.541 33.8904  14
  -1  10  13 85.9976 29.9321  22
  -1  10  12 1559.70 44.6689  18
  -1  10  12 707.852 48.0597  10
  -1  10  12 732.583 56.4755   5
  -1  10  12 1382.69 45.9014  22
  -1  10  12 1389.21 45.8328  25
  -1  10  12 1505.00 49.1743  14
  -1  10  11 6536.77 97.0891  18
  -1  10  11 6380.83 98.6664  14
  -1  10  11 6421.77 98.4960  22
  -1  10  11 6161.95 96.8294  25
  -1  10  10 3513.29 67.5676  14
  -1  10  10 3430.72 65.4572  18
  -1  10  10 3332.15 66.2293  25
  -1  10  10 3527.79 67.4198  22
  -1  10   9 1428.55 41.9320  18
  -1  10   9 1425.60 45.3078  14
  -1  10   9 1341.58 43.1231  25
  -1  10   8 166.463 62.6624  39
  -1  10   8 269.098 27.1160  18
  -1  10   8 229.012 31.7294  14
  -1  10   7 4677.59 76.8761  18
  -1  10   7 4839.83 78.7883  14
  -1  10   6 57.0783 24.5009  22
  -1  10   6 102.923 59.3689  39
   1 -10  -6 111.883 59.8410  34
  -1  10   6 65.6373 22.5819  18
  -1  10   5 1490.01 40.4059  22
  -1  10   5 1525.36 91.0829  39
  -1  10   5 1418.45 38.1088  18
   1 -10  -5 1573.17 91.2400  34
   1 -10  -4 230.196 64.7190  34
  -1  10   4 226.775 60.4801  39
   1 -10  -3 401.308 69.9605  34
  -1  10   3 408.454 65.6192  39
  -1  10   2 283.785 61.8216  39
   1 -10  -2 283.134 67.1308  34
  -1  10   2 253.933 27.3247  20
  -1  10   1 363.674 64.7936  39
   1 -10  -1 435.870 73.0944  34
  -1  10   1 297.525 24.5012  43
  -1  10   1 330.508 29.0096  20
  -1  10   0 3564.81 126.499  39
   1 -10   0 3388.18 127.455  34
  -1  10  -1 606.804 71.5125  39
   1 -10   1 542.570 75.9277  34
  -1  10  -1 503.272 26.3822  43
  -1  10  -1 530.727 30.6870  20
  -1  10  -2 6974.07 98.1577   6
   1 -10   2 6929.74 174.837  34
  -1  10  -3 1355.47 35.0163  43
  -1  10  -3 1379.01 42.1434   6
   1 -10   4 5911.86 157.963  34
  -1  10  -4 5760.13 86.8094   6
  -1  10  -5 170.973 27.4197  20
  -1  10  -5 141.505 24.5579  43
  -1  10  -5 216.028 61.1670  39
   1 -10   5 191.798 66.7841  34
  -1  10  -5 190.941 29.3630   6
  -1  10  -6 1886.30 45.0862  20
  -1  10  -6 1773.57 41.1357  43
  -1  10  -6 1820.41 47.1263   6
  -1  10  -6 1924.81 99.3281  39
  -1  10  -7 3049.89 58.2843  20
  -1  10  -7 3170.96 119.975  39
  -1  10  -8 236.587 61.5567  39
  -1  10  -8 210.657 27.4418  20
  -1  10  -9 2917.77 116.929  39
  -1  10  -9 2896.65 56.7479  20
   1 -10   9 2943.47 118.157  34
  -1  10 -10 95.5300 29.0074   6
   1 -10  10 96.4795 60.5899  34
  -1  10 -10 104.145 57.1756  39
  -1  10 -10 76.4426 25.4083  20
  -1  10 -11 3457.72 65.5018   6
  -1  10 -11 3659.51 136.936  24
   1 -10  11 3887.91 131.159  34
  -1  10 -11 3676.10 129.100  39
  -1  10 -11 3428.95 62.5814  20
  -1  10 -12 1158.26 93.4625  24
  -1  10 -12 1063.85 81.0190  39
   1 -10  12 1080.46 83.7287  34
  -1  10 -12 1059.36 39.3518   6
  -1  10 -13 628.472 84.6375  24
  -1  10 -13 669.010 73.5771  39
   1 -10  13 646.708 74.2323  34
  -1  10 -13 650.730 35.4871   6
   1 -10  14 3038.10 116.851  34
  -1  10 -14 3115.30 134.220  24
  -1  10 -14 2966.67 118.628  39
  -1  10 -15 1392.43 43.8710  32
   1 -10  15 1474.97 89.1713  34
  -1  10 -15 1354.18 106.918  24
  -1  10 -15 1385.59 90.8635  39
  -1  10 -16 833.363 39.2128  32
  -1  10 -16 911.868 97.3035  24
  -1  10 -16 869.026 80.7342  39
  -1  10 -17 142.753 33.0504  32
  -1  10 -17 101.236 60.8560  39
  -1  10 -17 179.771 80.4781  24
   1 -10  18 2734.94 53.7560   2
  -1  10 -18 2435.66 56.8651  32
  -1  10 -18 2659.85 135.113  24
   1 -10  19 537.950 33.1056   2
  -1  10 -19 549.688 94.6087  24
  -1  10 -19 443.133 37.3297  32
   1 -10  20 1685.72 45.8102   2
  -1  10 -20 1553.76 48.0796  32
  -1  10 -20 1695.51 122.307  24
  -1  10 -20 1696.34 51.4553   6
   1 -10  21 371.285 33.6617   2
  -1  10 -21 319.565 36.5302  32
  -1  10 -21 252.850 92.0838  24
  -1  10 -21 425.290 37.2073   6
  -1  10 -22 77.9993 33.5853   6
  -1  10 -22-7.67741 34.4837  32
   1 -10  22 44.0020 31.8988   2
   1 -10  22 26.7097 29.5387  31
  -1  10 -22-17.8358 86.3715  24
  -1  10 -23 1187.28 45.5237  32
   1 -10  23 1263.97 43.6000  31
  -1  10 -23 1130.11 116.406  24
   1 -10  23 1233.47 46.1163   2
   1 -10  24 1000.90 41.4511  31
   1 -10  24 936.829 45.5209   2
  -1  10 -24 1048.97 44.7330   6
   1 -10  25 108.979 32.6964  31
   1 -10  25 55.5240 36.7255   2
  -1  10 -25 103.726 34.0732   6
   1 -10  26 32.0465 32.4228  31
   1 -10  26-31.1107 39.2231   2
  -1  10 -26 3.99002 32.6657   6
   1 -10  27 189.577 38.8225   2
   1 -10  27 179.585 33.8649  31
   1 -10  28 15.2219 35.4094   2
   1 -10  28-37.9647 32.3351  31
   1 -10  29 37.0331 34.0393   2
   1 -10  29 13.4104 30.9041  29
   1 -10  29-3.97409 33.8161  44
   1 -10  29 38.2082 30.4665  31
   1 -10  30 234.363 35.4485   2
   1 -10  30 252.671 34.6067  44
   1 -10  30 222.259 31.2399  31
   1 -10  31 414.199 34.0761  44
   1 -10  31 351.052 34.0513   2
   1 -10  32 1330.90 39.3812  44
   1 -10  32 1132.11 39.7728   2
   1 -10  33 15.5835 25.8732  44
   1 -10  33 38.4067 26.0003   2
   1 -10  34 3207.16 51.7749  44
  -1   9  27 47.9013 14.4457   5
  -1   9  24 112.890 29.3124   5
  -1   9  23 286.135 32.6255   5
  -1   9  23 227.425 26.0286  14
  -1   9  22 298.553 36.0515   5
  -1   9  22 225.472 28.4471  14
  -1   9  22 316.490 33.0633  10
  -1   9  21 56.5630 37.2775   5
  -1   9  21 72.7865 29.1185  14
  -1   9  21 89.5019 33.2966  10
  -1   9  20 346.849 41.1472   5
  -1   9  20 330.813 32.1357  14
  -1   9  20 378.964 38.1489  10
  -1   9  19 202.050 40.9272   5
  -1   9  19 168.593 31.4748  14
  -1   9  19 250.687 38.6251  10
  -1   9  18 218.038 42.5399   5
  -1   9  18 314.775 39.6239  10
  -1   9  18 213.705 33.3773  14
  -1   9  17 829.938 44.6580  10
  -1   9  17 719.425 39.6089  14
  -1   9  16 317.528 40.3682  10
  -1   9  16 246.505 34.5134  14
  -1   9  15-12.5566 32.8212  14
  -1   9  15 2.48276 38.3731  10
  -1   9  15 37.4928 28.7625  18
  -1   9  15 42.1158 30.4389  25
  -1   9  14 2363.47 55.3996  14
  -1   9  14 2011.32 58.6874  10
  -1   9  14 2228.63 55.0669  19
  -1   9  14 2198.04 53.6204  18
  -1   9  14 2003.08 53.9912  22
  -1   9  14 2312.57 55.0720  25
  -1   9  13 2317.87 56.4603  14
  -1   9  13 2149.25 53.5281  18
  -1   9  13 2154.45 54.9467  19
  -1   9  13 2188.96 54.9445  25
  -1   9  12 23523.9 279.767  14
  -1   9  12 23180.2 280.760  19
  -1   9  12 23377.3 280.593  18
  -1   9  12 22809.6 280.318  25
  -1   9  12 23179.1 281.782  22
  -1   9  11 510.547 38.5003  14
  -1   9  11 519.543 34.7161  19
  -1   9  11 421.220 32.1008  18
  -1   9  11 486.573 35.2747  25
  -1   9  11 465.196 34.1564  22
  -1   9  10 446.600 34.1096  14
  -1   9  10 450.379 35.0969  10
  -1   9  10 444.469 31.6168  25
  -1   9  10 501.410 31.1399  22
  -1   9  10 519.646 30.3635  18
  -1   9  10 423.111 31.3583  19
  -1   9   9 375.280 31.5628  14
  -1   9   9 343.732 60.6455  39
  -1   9   9 353.158 29.5061  25
  -1   9   9 407.738 29.7543  22
  -1   9   9 455.997 28.3632  18
  -1   9   9 322.630 28.9151  19
  -1   9   8 2034.59 96.3801  39
  -1   9   8 2070.97 48.0135  14
  -1   9   8 1992.23 46.9922  13
  -1   9   8 2076.27 46.7110  19
  -1   9   8 2107.99 46.3531  18
  -1   9   7 1198.93 79.3214  39
  -1   9   6 390.568 60.7924  39
   1  -9  -6 375.299 62.1861  34
  -1   9   5 1207.69 77.4354  39
   1  -9  -5 1176.38 79.7168  34
  -1   9   4 27.5369 21.9867  20
  -1   9   4 46.7242 51.3567  39
   1  -9  -4 38.9453 55.6169  34
  -1   9   3 42.6270 23.1285  20
  -1   9   3 32.8540 52.6018  39
   1  -9  -3 29.8185 59.1212  34
  -1   9   2 3412.27 58.5030  20
  -1   9   2 3566.49 119.448  39
   1  -9  -1 139.183 60.6381  34
  -1   9   1 115.225 23.6380  20
  -1   9   1 98.3264 53.7205  39
  -1   9   0 1794.87 93.8892  39
   1  -9   0 1670.67 94.8602  34
  -1   9   0 1710.65 42.1148  20
  -1   9  -1 419.587 64.0950  39
   1  -9   1 393.865 68.3394  34
  -1   9  -1 380.556 29.0366   6
  -1   9  -1 396.206 27.7410  20
   1  -9   2 200.383 64.2624  34
  -1   9  -2 246.087 27.4550   6
   1  -9   3 13323.3 246.249  34
  -1   9  -3 13253.0 168.171   6
  -1   9  -4 9585.80 196.205  39
   1  -9   4 9403.07 193.823  34
  -1   9  -4 9015.89 121.929   6
  -1   9  -4 8874.32 120.089  20
  -1   9  -5 2691.68 103.996  39
   1  -9   5 2741.34 106.664  34
  -1   9  -5 2556.95 52.3987   6
  -1   9  -5 2601.99 50.2308  20
  -1   9  -6 2240.44 96.2585  39
  -1   9  -6 2105.80 45.0544  20
  -1   9  -7 6889.31 164.415  39
  -1   9  -7 6562.72 93.9146  20
  -1   9  -8 4012.52 125.393  39
  -1   9  -8 4048.58 66.8539  20
   1  -9   8 4074.03 128.848  34
  -1   9  -9 2919.49 108.745  39
  -1   9  -9 2768.96 53.6252  20
   1  -9   9 2788.51 111.646  34
   1  -9  10 894.901 77.4770  34
  -1   9 -10 828.012 32.1153  20
  -1   9 -10 895.812 74.1363  39
  -1   9 -10 986.383 86.4032  24
  -1   9 -11 1698.04 41.5082  20
   1  -9  11 1972.97 94.6997  34
  -1   9 -11 1756.57 90.0859  39
  -1   9 -11 1932.48 100.547  24
  -1   9 -12 2975.80 55.7374  20
  -1   9 -12 3272.86 125.188  24
   1  -9  12 3472.79 117.311  34
  -1   9 -12 3197.13 114.337  39
  -1   9 -13 219.634 70.5372  24
   1  -9  13 158.396 57.4120  34
  -1   9 -13 174.264 55.6584  39
  -1   9 -14 1254.41 94.1547  24
   1  -9  14 1223.50 78.8358  34
  -1   9 -14 1140.13 78.7092  39
  -1   9 -15 2343.51 116.290  24
   1  -9  15 2353.94 97.9026  34
  -1   9 -15 2200.02 98.6800  39
  -1   9 -16 1349.59 84.7444  39
  -1   9 -16 1442.82 103.909  24
  -1   9 -17 447.830 64.6196  39
   1  -9  17 661.561 30.4724   2
  -1   9 -17 538.963 84.4752  24
   1  -9  18-15.8149 50.5382  38
  -1   9 -18 85.6871 75.8942  24
  -1   9 -18 89.2486 31.1021  32
   1  -9  18 145.435 26.7030   2
  -1   9 -19 209.561 83.0253  24
  -1   9 -19 159.264 32.8560  32
   1  -9  19 244.841 29.3474   2
  -1   9 -20 214.389 84.0152  24
  -1   9 -20 169.040 33.7914  32
   1  -9  20 242.668 30.3418   2
  -1   9 -21 638.852 95.9796  24
   1  -9  21 587.193 36.5575   2
   1  -9  22 56.7475 32.2767   2
  -1   9 -22-25.1459 86.5012  24
   1  -9  22-19.5735 30.9585  31
   1  -9  23 421.167 38.1409   2
   1  -9  23 295.148 35.1303  31
  -1   9 -23 282.556 91.3024  24
   1  -9  24 56.4506 36.1966   2
  -1   9 -24-14.0505 89.0536  24
   1  -9  24 84.3653 34.0941  26
   1  -9  24 41.7880 32.2632  31
  -1   9 -24 109.299 32.9762   6
   1  -9  25 229.964 35.5118  31
   1  -9  25 278.160 40.2323   2
   1  -9  25 303.767 36.3108  26
  -1   9 -25 309.233 35.0412   6
   1  -9  26 451.760 38.6411  31
   1  -9  26 532.954 38.4229  26
   1  -9  26 442.901 43.3158   2
   1  -9  27 347.383 36.9211  31
   1  -9  27 373.402 37.0411  26
   1  -9  27 318.193 42.0127   2
   1  -9  28 146.310 34.5492  26
   1  -9  28 115.393 34.0936  31
   1  -9  28 58.8564 38.1928   2
   1  -9  28 74.3519 36.9437  44
   1  -9  29 1876.69 47.1832  29
   1  -9  29 1829.04 51.3020  31
   1  -9  29 1737.03 55.8002   2
   1  -9  29 1924.38 53.6490  44
   1  -9  30 446.006 35.1131  31
   1  -9  30 428.153 37.9283  44
   1  -9  30 407.812 39.6038   2
   1  -9  31 40.7510 31.7659  44
   1  -9  31 46.6369 32.6376   2
   1  -9  32 570.653 34.0032  44
   1  -9  32 440.700 34.8393   2
   1  -9  33 53.3657 27.9119   2
  -1   8  28 127.453 14.8927   5
  -1   8  26 111.023 26.1011   5
  -1   8  25 12.6529 28.6934   5
  -1   8  24 501.416 34.6152   5
  -1   8  24 504.647 28.7026  14
  -1   8  24 545.935 34.7646  10
  -1   8  23 112.030 34.6454  10
  -1   8  23 106.974 35.0522   5
  -1   8  23 113.129 27.8846  14
  -1   8  22 508.291 40.2989  10
  -1   8  22 574.788 41.5547   5
  -1   8  22 428.813 33.0319  14
  -1   8  21 163.422 39.3412  10
  -1   8  21 172.544 40.2406   5
  -1   8  21 189.760 31.9255  14
  -1   8  20 11.1158 39.1529  10
  -1   8  20 12.3504 40.5415   5
  -1   8  20 55.8673 31.0036  14
  -1   8  19-38.1332 41.7587  10
  -1   8  19-32.3111 42.7661   5
  -1   8  19 28.1181 31.9490  14
  -1   8  18 89.0373 41.5939  10
  -1   8  18 71.4433 43.0359   5
  -1   8  18 104.316 32.7472  14
  -1   8  17 859.491 48.6304  10
  -1   8  17 706.399 39.7256  14
  -1   8  17 757.844 48.9408   5
  -1   8  16-0.20644 40.9762  10
  -1   8  16 26.0669 32.4030  14
  -1   8  16-12.0958 30.9296  18
  -1   8  16-7.11943 43.4036   5
  -1   8  15-8.75123 32.5779  14
  -1   8  15-45.0334 41.4728  10
  -1   8  14 1070.36 42.7017  25
  -1   8  14 1081.32 41.7395  22
  -1   8  14 1243.30 43.4833  14
  -1   8  14 1086.30 41.0595  18
  -1   8  14 1203.98 43.1046  19
  -1   8  14 1223.05 48.9885  10
  -1   8  13 78.3466 31.8548  14
  -1   8  13 100.986 30.1925  25
  -1   8  13 105.742 29.3249  19
  -1   8  13 138.173 27.7146  18
  -1   8  13 52.3140 27.9419  22
  -1   8  12 557.455 36.5607   2
  -1   8  12 492.061 31.9099  25
  -1   8  12 532.157 31.2729  22
  -1   8  12 532.520 30.1623  18
  -1   8  12 524.241 31.5172  19
  -1   8  12 453.976 33.2388  14
  -1   8  11 1300.33 39.8632  25
  -1   8  11 1383.23 40.1943  22
  -1   8  11 1259.85 40.7527  14
  -1   8  11 1387.71 39.3408  18
  -1   8  11 1333.42 39.4095  19
  -1   8  10 88.6647 23.8097  22
  -1   8  10 50.6824 24.2348  25
  -1   8  10 33.7504 44.7854  39
  -1   8  10 39.3452 26.6315  14
  -1   8  10 49.2010 23.4675  19
  -1   8  10 64.9256 22.1266  18
  -1   8   9 35.3751 45.6326  39
  -1   8   8 781.465 64.7629  39
   1  -8  -7 88.5372 50.0236  34
  -1   8   7 88.6728 46.8924  39
   1  -8  -6 222.903 54.0854  34
  -1   8   6 206.155 51.0148  39
  -1   8   5 4913.43 129.034  39
   1  -8  -5 5033.82 130.556  34
  -1   8   4 529.488 61.5175  39
   1  -8  -4 561.077 66.4865  34
  -1   8   4 459.414 26.3178  20
  -1   8   3 11626.7 211.138  39
   1  -8  -3 11836.9 213.035  34
  -1   8   2 917.952 67.6421  39
   1  -8  -2 934.952 71.5240  34
  -1   8   2 907.990 30.4823  20
  -1   8   1 196.289 60.5036  39
   1  -8  -1 205.395 65.9411  34
  -1   8   1 236.558 25.7219  20
  -1   8   0 3597.33 118.702  39
   1  -8   0 3544.70 123.151  34
  -1   8   0 3459.90 60.4910  20
   1  -8   1 535.557 75.2703  34
  -1   8  -1 518.331 30.4571  20
   1  -8   2 3026.41 106.231  34
   1  -8   3 1504.68 80.3732  34
  -1   8  -4 185.176 63.4404  24
  -1   8  -4 151.532 50.8149  39
   1  -8   4 163.945 55.1031  34
  -1   8  -4 153.395 22.3045  20
  -1   8  -5 1554.43 77.5455  39
  -1   8  -5 1478.44 35.2816  20
  -1   8  -6 313.049 55.6019  39
  -1   8  -6 258.210 22.8708  20
  -1   8  -7 1687.95 79.8653  39
  -1   8  -7 1625.38 36.9462  20
  -1   8  -8 9622.68 196.363  24
  -1   8  -8 9717.04 189.246  39
   1  -8   8 9587.48 188.598  34
  -1   8  -8 9131.33 120.132  20
  -1   8  -9 146.618 64.1739  24
  -1   8  -9 180.160 52.9667  39
   1  -8   9 166.427 57.4222  34
  -1   8  -9 146.002 22.9054  20
  -1   8 -10 564.021 72.2064  24
  -1   8 -10 598.756 62.0283  39
   1  -8  10 582.047 65.0589  34
  -1   8 -10 570.588 26.9041  20
  -1   8 -11 1511.63 90.1755  24
  -1   8 -11 1463.40 36.1458  20
   1  -8  11 1573.83 82.2950  34
  -1   8 -11 1569.45 79.7253  39
  -1   8 -12 3045.62 104.590  39
  -1   8 -12 2790.51 50.8568  20
  -1   8 -12 2887.38 115.154  24
   1  -8  12 3078.44 105.414  34
  -1   8 -13 537.493 59.5482  39
  -1   8 -13 621.333 74.2209  24
   1  -8  13 559.923 62.0819  34
  -1   8 -14 46.1729 46.1808  39
   1  -8  14 43.0489 48.9596  34
  -1   8 -14 72.8231 62.0532  24
  -1   8 -15 1639.23 80.8821  39
   1  -8  15 1646.28 35.6244  36
   1  -8  15 1744.28 79.0839  34
  -1   8 -15 1749.36 98.6562  24
  -1   8 -16 14430.0 252.591  39
   1  -8  16 14908.3 180.305   2
   1  -8  16 14313.2 178.084  36
   1  -8  17 330.784 26.4016   2
   1  -8  17 276.105 23.8732  36
  -1   8 -17 273.119 73.7144  24
   1  -8  18 249.596 26.7058   2
   1  -8  18 226.136 24.3861  36
  -1   8 -18 234.051 76.0201  24
   1  -8  19 496.042 31.4464   2
   1  -8  19 433.521 28.5113  36
  -1   8 -19 463.656 82.7802  24
   1  -8  20 2369.43 53.6151   2
  -1   8 -20 2605.24 129.675  24
   1  -8  21 1030.98 40.7785  31
   1  -8  21 1052.96 40.7608  26
   1  -8  21 1066.51 42.1643   2
  -1   8 -21 965.959 102.194  24
   1  -8  22 660.511 38.5668  31
   1  -8  22 772.498 39.5268  26
   1  -8  22 685.194 39.9142   2
   1  -8  23 807.971 41.7913  31
   1  -8  23 1004.80 43.0840  26
  -1   8 -23 647.024 104.014  24
   1  -8  23 1091.88 45.1148   2
   1  -8  24 62.6389 33.9385  31
   1  -8  24 113.429 36.8809   2
   1  -8  24 158.687 36.8444  26
   1  -8  25 677.528 41.1042  31
   1  -8  25 704.765 42.7044  26
   1  -8  25 631.861 45.4431   2
   1  -8  26 360.676 38.9840  31
   1  -8  26 430.764 40.7326  26
   1  -8  26 360.290 44.1491   2
   1  -8  27 618.772 41.7241  31
   1  -8  27 634.298 42.5184  26
   1  -8  27 577.452 45.6418   2
   1  -8  28 43.5172 35.4603  31
   1  -8  28 44.5722 37.0771  44
   1  -8  28 41.5673 38.3856   2
   1  -8  28 56.2355 37.2264  26
   1  -8  29 28.5989 33.8836  31
   1  -8  29 4.48938 37.8514   2
   1  -8  29 37.5995 35.5100  26
   1  -8  29 6.17827 35.6825  44
   1  -8  30 93.5578 34.8173  26
   1  -8  30 67.6544 37.3411   2
   1  -8  31 32.4994 32.1418  26
   1  -8  31-36.9713 35.1997   2
   1  -8  32-7.35838 31.6184   2
   1  -8  33 62.4203 29.4498   2
   1  -8  34 494.059 30.3387   2
   1  -8  35 230.754 20.4708  11
  -1   7  28-21.1285 20.2911   5
  -1   7  26 90.8993 30.1535  10
  -1   7  26-5.95362 28.9391   5
  -1   7  25 46.7297 32.8181  10
  -1   7  25 57.8916 31.2321   5
  -1   7  24 156.058 36.5864  10
  -1   7  24 138.915 28.1216  14
  -1   7  24 106.880 34.2164   5
  -1   7  23 139.569 30.4116  14
  -1   7  23 60.8148 32.5977  26
  -1   7  23 68.3000 39.3488  10
  -1   7  23 97.0698 37.6072   5
  -1   7  22 277.049 32.6384  14
  -1   7  22 264.935 40.9962   5
  -1   7  22 253.331 35.6376  26
  -1   7  22 278.269 42.5485  10
  -1   7  21 313.022 42.1514   2
  -1   7  21 358.794 43.6129   5
  -1   7  21 388.831 34.4408  14
  -1   7  21 382.739 44.6634  10
  -1   7  20 397.254 43.4115   2
  -1   7  20 417.296 45.6232   5
  -1   7  20 469.812 35.7837  14
  -1   7  20 497.358 47.1462  10
  -1   7  19 46.1123 38.5521   2
  -1   7  19 21.3909 42.2609   5
  -1   7  19 75.5039 32.6222  14
  -1   7  19 50.2963 42.9333  10
  -1   7  18 61.4483 38.3968   2
  -1   7  18-57.5017 43.7111   5
  -1   7  18-55.3526 43.7446  10
  -1   7  18 23.4016 31.7326  14
  -1   7  17 263.017 34.9259  14
  -1   7  17 222.729 45.0328  10
  -1   7  16 603.927 37.7783  14
  -1   7  16 676.315 36.9467  18
  -1   7  16 710.159 43.2838   2
  -1   7  15 558.756 33.0956  18
  -1   7  15 489.264 35.0838  14
  -1   7  15 626.722 40.2845   2
  -1   7  15 502.144 33.1185  22
  -1   7  15 432.133 35.3890  25
  -1   7  14 4771.19 78.3273  18
  -1   7  14 4686.20 79.3529  19
  -1   7  14 4631.01 77.8534  14
  -1   7  14 4785.34 78.2067  22
  -1   7  14 4631.90 78.8913  25
  -1   7  13 1153.92 37.7937  19
  -1   7  13 1153.02 36.4698  18
  -1   7  13 1102.79 37.8612  14
  -1   7  13 1218.69 42.1470   2
  -1   7  13 1200.81 36.7799  22
  -1   7  13 1133.56 38.2276  25
  -1   7  12 92.2336 22.6902  18
  -1   7  12 69.1899 24.0992  19
  -1   7  12 83.4378 26.5317  14
  -1   7  12 84.3380 25.1878  25
  -1   7  12 107.351 23.6095  22
  -1   7  12 72.7496 29.8565   2
  -1   7  11 152.690 28.6743   2
  -1   7  10 406.821 30.5584   2
  -1   7  10 279.091 49.1635  39
  -1   7   9 1433.91 39.6671   2
  -1   7   9 1365.84 69.4818  39
  -1   7   8 46.2370 23.9186   2
  -1   7   8 43.5071 41.7211  39
   1  -7  -7 383.480 52.1862  34
  -1   7   7 399.479 26.3639   2
  -1   7   7 406.431 51.6680  39
   1  -7  -6 1476.33 73.6565  34
  -1   7   6 1570.10 72.6431  39
   1  -7  -5 7155.89 151.803  34
  -1   7   5 7306.31 150.698  39
   1  -7  -4 2563.46 90.7575  34
  -1   7   4 2676.75 88.6968  39
   1  -7  -3 17.2613 49.4244  34
  -1   7   3 11.4490 43.1778  39
   1  -7  -2 5918.96 135.831  34
  -1   7   2 6092.28 134.801  39
   1  -7  -1 5234.73 134.425  34
  -1   7   1 5500.77 131.115  39
   1  -7   0 13141.5 223.437  34
  -1   7   0 12574.9 221.034  39
   1  -7   1 29.5782 50.0113  34
   1  -7   2 22325.6 326.519  34
   1  -7   3 22569.3 331.385  34
  -1   7  -3 23873.1 336.462  39
   1  -7   4 18799.7 284.833  34
  -1   7  -4 19558.3 289.128  39
  -1   7  -5 6877.62 142.733  39
  -1   7  -6 1743.05 72.3429  39
  -1   7  -7 917.052 60.6031  39
   1  -7   7 834.207 61.7843  34
  -1   7  -7 871.087 68.2366  24
  -1   7  -8 504.663 54.1502  39
   1  -7   8 437.156 58.3306  34
  -1   7  -8 573.653 65.5874  24
  -1   7  -9 2173.50 83.6687  39
   1  -7   9 2198.68 85.6285  34
  -1   7  -9 2116.78 91.9120  24
  -1   7 -10 6960.31 148.278  39
   1  -7  10 7092.40 148.561  34
  -1   7 -10 6647.46 157.928  24
  -1   7 -11 10275.1 191.125  39
   1  -7  11 10544.3 191.352  34
  -1   7 -12 169.884 48.9875  39
   1  -7  12 201.665 53.1991  34
  -1   7 -12 191.645 64.3315  24
  -1   7 -13-4.66309 44.7247  39
  -1   7 -13 16.4558 58.9450  24
   1  -7  13 25.2245 46.7839  34
  -1   7 -14 688.383 57.5165  39
   1  -7  14 689.998 24.6069  36
  -1   7 -14 708.758 73.5051  24
   1  -7  14 656.687 57.4563  34
   1  -7  15 96.1792 21.8877   2
   1  -7  15 79.0085 44.0181  42
  -1   7 -15 90.0494 61.4164  24
  -1   7 -15 60.0452 41.4988  39
   1  -7  15 61.3219 19.7555  36
   1  -7  16 645.720 28.1424   2
   1  -7  16 442.733 53.8303  42
  -1   7 -16 556.615 73.9643  24
  -1   7 -16 497.932 52.2919  39
   1  -7  16 572.855 26.1898  36
   1  -7  17 1585.41 38.4374   2
  -1   7 -17 1625.59 97.1492  24
   1  -7  17 1540.85 37.4906  36
   1  -7  18 109.395 25.3508   2
  -1   7 -18 77.6850 65.2577  24
   1  -7  18 99.9415 23.4117  36
   1  -7  19 57.3242 26.4743   2
  -1   7 -19 94.0230 67.4248  24
   1  -7  19 64.3377 24.7010  36
   1  -7  20 122.104 29.3944   2
   1  -7  20 80.5283 31.3066  26
   1  -7  21-0.20115 31.4389   2
   1  -7  21 22.1419 32.6127  26
  -1   7 -21 18.6383 73.0129  24
   1  -7  22 1540.43 49.9787   2
   1  -7  22 1632.64 48.5585  26
   1  -7  23 87.6095 36.5036   2
   1  -7  23 132.289 37.1193  26
   1  -7  24 20.4792 37.8121   2
   1  -7  24-39.0029 35.9074  31
   1  -7  24 93.5387 38.6478  26
   1  -7  25 6304.39 109.688   2
   1  -7  25 6521.67 104.594  31
   1  -7  26 840.441 48.1251   2
   1  -7  26 791.560 46.7670  26
   1  -7  26 740.136 43.0726  31
   1  -7  27 238.076 42.8996   2
   1  -7  27 214.030 38.2819  31
   1  -7  27 238.230 42.4460  26
   1  -7  28 3214.49 75.5812   2
   1  -7  28 3241.43 69.6400  31
   1  -7  28 3330.65 70.3220  26
   1  -7  29 182.913 41.1074   2
   1  -7  29 252.787 40.0025  26
   1  -7  29 191.305 36.5996  31
   1  -7  30 0.49073 37.4626   2
   1  -7  30 78.2662 36.8712  26
   1  -7  31 602.380 38.8569  26
   1  -7  31 419.047 40.2336   2
   1  -7  32 326.787 34.3220  26
   1  -7  32 218.914 35.5487   2
   1  -7  33 20.8396 29.7289   2
   1  -7  34 19.5213 25.9467   2
   1  -7  35 392.016 20.7740  11
   1  -7  36-16.6438 15.5101  44
  -1   6  29-21.8532 18.6141   5
  -1   6  28-2.62041 24.9277   5
  -1   6  27 14.1401 28.7126   5
  -1   6  26 13.6400 29.0788  26
  -1   6  26 74.0212 30.4822   5
  -1   6  25 68.9870 32.6410  26
  -1   6  25 65.9447 34.0809   5
  -1   6  24 133.929 30.6796  14
  -1   6  24 132.371 37.4820  21
  -1   6  24 46.6953 38.6317   2
  -1   6  24 49.8081 37.7091   5
  -1   6  24 46.9936 35.0551  26
  -1   6  23 1432.76 49.3035  21
  -1   6  23 1261.07 36.8863  44
  -1   6  23 1302.50 52.7942   2
  -1   6  23 1345.69 42.5934  14
  -1   6  23 1423.14 54.4011  10
  -1   6  23 1384.61 50.1316   5
  -1   6  22 13.0776 38.6646  21
  -1   6  22 69.7459 27.9324  44
  -1   6  22 38.7960 40.3865   2
  -1   6  22 51.2065 32.1829  14
  -1   6  22 39.6865 43.6312  10
  -1   6  22 31.4019 40.7307   5
  -1   6  21-34.2175 29.9340  44
  -1   6  21-36.4234 41.6046   2
  -1   6  21 47.6765 32.0917  14
  -1   6  21-24.3531 44.2829  10
  -1   6  21 2.12766 42.2470   5
  -1   6  20 75.1750 39.3809  21
  -1   6  20 102.580 29.1947  44
  -1   6  20 132.012 40.6472   2
  -1   6  20 149.861 32.7349  14
  -1   6  20 84.4032 44.5938  10
  -1   6  20 86.0090 42.4767   5
  -1   6  19 18.3016 31.1105  14
  -1   6  19 53.4683 27.9823  44
  -1   6  19 22.6624 38.2637   2
  -1   6  19-52.7668 43.1261   5
  -1   6  19-12.5705 38.4284  21
  -1   6  18 54.8753 27.8047  44
  -1   6  18 25.1306 37.6480   2
  -1   6  18-45.1652 39.1568  21
  -1   6  18 30.0925 30.8540  14
  -1   6  17-6.05259 31.4387  14
  -1   6  17 50.4556 26.4932  44
  -1   6  17-2.65672 36.4229   2
  -1   6  16 9.41001 29.4944  14
  -1   6  16 41.8612 26.5837  18
  -1   6  16 92.4281 25.8646  44
  -1   6  16 59.4005 34.1730   2
  -1   6  15 20.4438 28.6380  14
  -1   6  15 84.3534 27.5024  25
  -1   6  15 52.5895 33.4753   2
  -1   6  15 83.6550 25.0405  18
  -1   6  14 2040.56 47.7614  14
  -1   6  14 2267.24 48.2155  18
  -1   6  14 2214.10 49.3881  19
  -1   6  14 2341.72 54.6639   2
  -1   6  14 2158.76 47.4334  22
  -1   6  14 2172.61 49.1675  25
  -1   6  13 36.3285 28.2879   2
  -1   6  13 61.1188 23.1856  19
  -1   6  13 47.8359 21.6926  18
  -1   6  12 633.065 67.9873  28
  -1   6  12 727.732 34.0615   2
  -1   6  11 6770.27 158.398  28
  -1   6  11 6729.67 96.8268   2
  -1   6  10 40.8477 37.2244  39
  -1   6  10 15.5517 54.1806  28
  -1   6  10 85.1840 25.0897   2
  -1   6   9-26.2825 37.0175  39
  -1   6   9-0.40151 23.0684   2
  -1   6   8 383.538 45.7028  39
  -1   6   8 359.954 25.7367   2
  -1   6   7 506.065 48.4454  39
   1  -6  -7 497.424 51.4060  34
  -1   6   6 10.0640 37.3335  39
   1  -6  -6 54.9562 44.8951  34
  -1   6   6-19.5417 46.3671   1
  -1   6   5 81.4942 38.9154  39
   1  -6  -5 72.1171 46.9870  34
  -1   6   5 26.9664 44.2934   1
  -1   6   4 9523.93 164.896  39
   1  -6  -4 9361.93 166.188  34
  -1   6   4 9259.93 179.634   1
  -1   6   3 5282.73 114.127  39
   1  -6  -3 5115.36 114.400  34
  -1   6   3 5098.72 121.588   1
  -1   6   2 130.428 37.5996  39
   1  -6  -2 105.011 43.6879  34
  -1   6   2 78.9959 37.3038   1
  -1   6   1 157.002 40.0467  39
   1  -6  -1 142.548 45.8192  34
  -1   6   1 132.355 37.9599   1
   1  -6   0 31627.0 406.139  34
  -1   6   0 29527.6 401.278   1
   1  -6   1 8388.27 154.122  34
   1  -6   2 1161.65 68.6239  34
   1  -6   3 2797.47 85.4816  34
  -1   6  -3 2953.17 83.3992  39
  -1   6  -4 1945.10 68.1612  39
  -1   6  -5 3276.75 86.7382  39
  -1   6  -6 8920.85 164.787  24
  -1   6  -6 9223.63 160.155  39
   1  -6   7 4931.56 111.118  34
  -1   6  -7 5097.89 118.404  24
  -1   6  -7 5177.40 111.882  39
   1  -6   8 84.4561 42.1387  34
  -1   6  -8 76.8985 47.1851  24
  -1   6  -8 117.277 38.6840  39
   1  -6   9 846.349 56.4381  34
  -1   6  -9 1020.19 66.1390  24
  -1   6  -9 969.865 55.3681  39
   1  -6  10 2051.19 75.0612  34
  -1   6 -10 1971.30 85.3118  24
  -1   6 -10 2096.19 74.8779  39
   1  -6  11 356.462 52.9540  34
  -1   6 -11 358.839 65.1949  24
  -1   6 -11 252.844 49.0071  39
   1  -6  12 2685.50 86.3782  34
  -1   6 -12 2862.66 102.047  24
  -1   6 -12 2743.26 89.0745  39
   1  -6  13 842.713 57.7140  34
  -1   6 -13 859.506 57.6934  39
  -1   6 -13 887.704 73.8700  24
   1  -6  14 2154.61 40.2699   2
   1  -6  14 2215.34 76.5582  42
  -1   6 -14 1958.87 93.3224  24
   1  -6  14 2049.43 39.4037  36
  -1   6 -14 2055.54 73.7276  39
   1  -6  15 69.3185 43.6525  42
  -1   6 -15 103.872 57.3196  24
  -1   6 -15 83.8431 37.3224  39
   1  -6  15 92.5574 20.2323  36
   1  -6  15 117.482 21.5589   2
   1  -6  16 353.457 47.5120  42
   1  -6  16 349.983 24.0792  36
   1  -6  16 422.620 25.4565   2
  -1   6 -16 421.695 65.9739  24
   1  -6  16 331.051 36.7472  38
  -1   6 -17 3498.21 121.447  24
   1  -6  17 3434.04 58.5390  36
   1  -6  17 3492.97 59.2226   2
  -1   6 -18 30.8594 59.6754  24
   1  -6  18 62.8082 23.6610  36
   1  -6  18 75.9971 25.1093   2
  -1   6 -19-3.93433 62.4803  24
   1  -6  19 41.5707 24.3309  36
   1  -6  19 0.34490 26.9803   2
   1  -6  20 840.012 38.1187   2
  -1   6 -20 815.885 86.0510  24
   1  -6  20 857.422 36.4557  31
   1  -6  21 272.040 35.1611   2
  -1   6 -21 221.718 74.4079  24
   1  -6  21 305.378 32.3752  31
   1  -6  22 134.860 36.3241   2
   1  -6  22-33.7509 34.4171  31
   1  -6  23 5018.92 85.8140  26
   1  -6  23 4942.25 89.5499   2
   1  -6  24 263.469 43.0087   2
   1  -6  24 231.090 42.2785  26
   1  -6  24 119.596 38.2796  31
   1  -6  25 69.5388 39.6855   2
   1  -6  25 99.2640 41.1419  26
   1  -6  25 37.2793 36.5660  31
   1  -6  26 138.279 41.5068   2
   1  -6  26 133.239 42.2784  26
   1  -6  26 93.9091 37.0517  31
   1  -6  27 1921.41 60.3206  26
   1  -6  27 1891.43 61.8638   2
   1  -6  27 2049.87 58.2595  31
   1  -6  28 2155.26 60.9029  26
   1  -6  28 1970.97 63.1972   2
   1  -6  28 2125.12 59.3830  31
   1  -6  29 28.4095 39.2838   2
   1  -6  29 30.4054 40.5914  26
   1  -6  29-2.02179 35.1696  31
   1  -6  30 565.065 42.7179  26
   1  -6  30 351.804 42.0270   2
   1  -6  31-7.72106 36.6229   2
   1  -6  31 35.0595 36.6405  26
   1  -6  32 178.287 34.6884  26
   1  -6  32 81.4768 33.9608   2
   1  -6  33-23.2424 30.4881  26
   1  -6  33-0.36503 30.1706   2
   1  -6  34-10.7276 22.3283  11
   1  -6  34-4.98510 26.1487   2
   1  -6  34-20.3527 24.1634  44
   1  -6  36-20.0838 15.0400  44
  -1   5  28 35.0822 28.4673  26
  -1   5  27 114.423 31.8203  26
  -1   5  27 138.943 34.2749   2
  -1   5  27 146.780 30.2400   5
  -1   5  26 102.859 34.9643  26
  -1   5  26 94.9951 36.9880   2
  -1   5  26 111.367 33.2158   5
  -1   5  25 115.953 27.2285  44
  -1   5  25 128.205 36.9181   5
  -1   5  25 135.968 39.9806   2
  -1   5  24 20.5149 39.9836   2
  -1   5  24 75.3392 31.1277  14
  -1   5  24-35.9703 28.9805  44
  -1   5  24-37.1698 38.8702   5
  -1   5  24 61.6571 38.1991  21
  -1   5  23-18.6983 42.0468   2
  -1   5  23 8.80359 31.9249  14
  -1   5  23 19.4676 29.6171  44
  -1   5  23-65.6350 41.6229   5
  -1   5  23 29.7940 39.4633  21
  -1   5  22 1278.67 56.0877   2
  -1   5  22 1259.48 44.9579  14
  -1   5  22 1377.29 41.5945  44
  -1   5  22 1256.47 52.3840   5
  -1   5  22 1325.13 50.7789  21
  -1   5  21 97.0852 42.3339   2
  -1   5  21 150.890 32.4432  14
  -1   5  21 113.601 30.5002  44
  -1   5  21 48.9191 42.3232   5
  -1   5  21 93.6611 39.8436  21
  -1   5  20 173.401 41.4755   2
  -1   5  20 204.883 32.6321  14
  -1   5  20 172.860 30.7352  44
  -1   5  20 144.394 41.5594   5
  -1   5  20 151.731 39.1144  21
  -1   5  19 907.499 40.0248  14
  -1   5  19 974.940 49.6940   2
  -1   5  19 923.209 37.0978  44
  -1   5  19 907.981 45.0882  21
  -1   5  18 44.5578 29.7702  14
  -1   5  18 30.4129 37.2562   2
  -1   5  18 38.1181 27.9431  44
  -1   5  18 14.4385 36.5469  21
  -1   5  17 50.6488 27.8067  14
  -1   5  17 114.042 26.7449  44
  -1   5  17 90.3338 35.6690   2
  -1   5  16 57.6998 59.5914  28
  -1   5  16 86.6098 33.0842   2
  -1   5  16 90.4495 27.4534  14
  -1   5  15 26.5924 25.2764  14
  -1   5  15 58.1765 25.1980  25
  -1   5  15 58.0198 58.9489  28
  -1   5  15 14.7039 31.0439   2
  -1   5  15 20.0375 22.1947  18
  -1   5  14 31.3614 28.6118   2
  -1   5  14 86.3669 54.7938  28
  -1   5  13 137.033 28.0532   2
  -1   5  13 144.892 56.8095  28
  -1   5  12 1058.68 36.2271   2
  -1   5  12 975.604 71.1536  28
  -1   5  11 18017.3 218.663   2
  -1   5  11 18198.5 285.652  28
  -1   5  10 1836.73 61.0447  39
  -1   5  10 1860.62 41.2505   2
  -1   5   9 43.3931 32.8307  39
  -1   5   9 55.9204 22.8260   2
  -1   5   9 40.1246 49.9839  28
  -1   5   8 4262.79 96.6643  39
  -1   5   8 4057.28 114.199  28
  -1   5   7 2994.08 100.923   1
  -1   5   7 2909.93 78.4250  39
  -1   5   7 2884.08 92.6856  28
   1  -5  -7 2780.88 76.9117  34
  -1   5   6 86.9510 44.1340   1
  -1   5   6 110.714 33.4606  39
  -1   5   6 109.863 48.2683  28
   1  -5  -6 133.313 37.9630  34
  -1   5   5 167.803 41.1625   1
  -1   5   5 137.576 33.5995  39
  -1   5   5 90.9698 45.1867  28
   1  -5  -5 163.928 40.5175  34
  -1   5   4 250.058 35.1187  39
   1  -5  -4 218.554 40.5998  34
  -1   5   4 191.461 41.0671   1
  -1   5   3 267.991 35.4004  39
   1  -5  -3 311.337 41.3980  34
  -1   5   3 256.964 38.7142   1
  -1   5   2 40900.2 495.699  39
   1  -5  -2 39614.9 495.305  34
  -1   5   2 39698.9 503.106   1
  -1   5   1 429.496 38.9363  39
   1  -5  -1 362.054 43.5067  34
  -1   5   1 374.121 37.9829   1
   1  -5   0 5565.41 110.523  34
  -1   5   0 5396.63 105.356   1
   1  -5   1 17807.7 244.408  34
  -1   5  -1 16419.3 232.864   1
  -1   5  -2 692.581 47.5288  39
  -1   5  -2 552.231 36.4964   1
  -1   5  -3 906.035 50.6908  39
  -1   5  -4 17904.3 249.648  39
  -1   5  -5 170.258 40.9058  24
  -1   5  -5 150.417 34.3798  39
   1  -5   6 407.831 43.5788  34
  -1   5  -6 365.996 46.4329  24
  -1   5  -6 365.870 39.4371  39
   1  -5   7 18340.9 255.095  34
  -1   5  -7 18320.8 263.756  24
  -1   5  -7 18524.7 256.080  39
   1  -5   8 1958.42 65.5710  34
  -1   5  -8 1955.98 72.1013  24
  -1   5  -8 2035.24 64.7395  39
   1  -5   9 5310.13 107.201  34
  -1   5  -9 5142.03 116.991  24
  -1   5  -9 5345.79 107.614  39
   1  -5  10 3402.45 83.5725  34
  -1   5 -10 3201.02 93.7616  24
  -1   5 -10 3214.76 82.0981  39
   1  -5  11 4677.20 98.9461  34
  -1   5 -11 4579.81 116.697  24
  -1   5 -11 4426.34 99.1533  39
   1  -5  12 6402.27 119.828  34
  -1   5 -12 6523.09 147.448  24
  -1   5 -12 6290.70 122.751  39
  -1   5 -13 291.037 63.5711  24
  -1   5 -13 374.191 42.5814  39
   1  -5  14 524.907 24.7526   2
  -1   5 -14 372.348 62.5413  24
   1  -5  14 430.510 50.4133  42
   1  -5  14 457.211 24.0495  36
  -1   5 -14 432.574 39.6620  39
   1  -5  14 410.896 36.8417  38
   1  -5  15 440.370 24.3265   2
  -1   5 -15 316.462 59.5483  24
   1  -5  15 372.053 48.3980  42
   1  -5  15 351.717 23.5894  36
   1  -5  15 238.480 32.2121  38
   1  -5  16 8412.46 155.918  42
  -1   5 -16 8110.51 175.940  24
   1  -5  16 8333.94 109.546   2
   1  -5  16 8093.04 108.675  36
   1  -5  17-27.2081 44.8922  42
   1  -5  17 21.7555 21.8003  36
  -1   5 -17 24.7913 53.2181  24
   1  -5  17 30.5489 23.4625   2
   1  -5  18 288.575 25.9989  36
   1  -5  18 322.988 29.0037   2
  -1   5 -18 289.914 62.5960  24
   1  -5  19 7836.98 110.052  36
   1  -5  19 7917.81 113.294   2
   1  -5  19 7924.78 110.004  31
   1  -5  20 539.950 37.2439   2
   1  -5  20 654.625 34.3927  31
  -1   5 -20 530.644 74.5794  24
   1  -5  21 476.780 38.6084   2
   1  -5  21 480.359 34.9218  31
  -1   5 -21 385.184 72.4255  24
   1  -5  22 899.155 42.5130  31
   1  -5  22 1012.13 47.9718   2
   1  -5  23 3791.53 76.3581  31
   1  -5  23 4060.43 83.0157   2
   1  -5  24 398.992 44.6558  31
   1  -5  24 471.789 48.4044   2
   1  -5  25 2801.44 70.8447   2
   1  -5  25 2693.28 64.7664  31
   1  -5  25 2561.80 66.9613  26
   1  -5  26 523.669 47.3436   2
   1  -5  26 634.015 47.8579  26
   1  -5  26 586.282 42.8148  31
   1  -5  27 103.001 42.8974   2
   1  -5  27 116.519 38.2441  31
   1  -5  27 150.070 43.9228  26
   1  -5  28 1056.03 51.6851  26
   1  -5  28 995.961 48.1830  31
   1  -5  29-21.9413 40.3236   2
   1  -5  29-43.3492 41.7512  26
   1  -5  30 234.511 41.4418   2
   1  -5  30 436.178 42.2777  26
   1  -5  31 44.5970 36.9565   2
   1  -5  31 84.6889 37.5831  26
   1  -5  31 42.9817 32.4862  44
   1  -5  32-34.3623 33.9234   2
   1  -5  32-0.62171 33.8895  26
   1  -5  32-14.4618 29.1313  44
   1  -5  33-4.77832 29.7265   2
   1  -5  33-16.5172 24.9947  11
   1  -5  33-35.6101 31.8350  26
   1  -5  33-22.3636 26.2356  44
   1  -5  34 5.82481 23.3879  44
   1  -5  34 8.83446 26.2366   2
   1  -5  35 146.852 20.6969  44
  -1   4  30 18.2154 24.9038  26
  -1   4  30 75.9201 26.9580  10
  -1   4  29 56.5143 30.1278   2
  -1   4  29 31.0293 29.3165  26
  -1   4  29 20.4486 30.6473  10
  -1   4  28 37.7103 33.2045   2
  -1   4  28 11.1573 32.3116  26
  -1   4  28-14.4944 33.9151  10
  -1   4  27 197.098 37.9054   2
  -1   4  27 220.029 37.0659  26
  -1   4  27 152.656 39.2005  10
  -1   4  27 173.307 25.7809  44
  -1   4  27 175.091 31.8186   5
  -1   4  26 300.320 29.4442  44
  -1   4  26 294.534 42.6542  10
  -1   4  26 240.352 41.6084   2
  -1   4  26 200.183 35.6101   5
  -1   4  25 167.399 38.8599   5
  -1   4  25 198.205 45.6581  10
  -1   4  25 252.555 43.2529   2
  -1   4  24 2980.67 66.1030  21
  -1   4  24 2738.47 56.5545  44
  -1   4  24 2505.12 64.4961   5
  -1   4  24 2638.61 57.6607  14
  -1   4  24 2805.50 74.2974  10
  -1   4  24 2620.65 71.2747   2
  -1   4  23 5939.72 107.187   2
  -1   4  23 5997.41 96.5664  21
  -1   4  23 5771.47 89.3585  44
  -1   4  23 5858.18 97.0386   5
  -1   4  22 939.750 52.2516   2
  -1   4  22 967.588 47.5383  21
  -1   4  22 940.318 39.5643  44
  -1   4  22 759.012 48.3250   5
  -1   4  22 823.659 40.2649  14
  -1   4  21 109.274 41.6033   2
  -1   4  21 164.948 39.3786  21
  -1   4  21 139.772 31.6993  44
  -1   4  21 118.581 40.4980   5
  -1   4  21 161.793 32.4052  14
  -1   4  20 1672.72 45.6665  14
  -1   4  20 1601.81 57.8141   2
  -1   4  20 1601.29 51.2712  21
  -1   4  20 1591.63 45.0769  44
  -1   4  19 319.131 31.5153  14
  -1   4  19 262.534 40.9526   2
  -1   4  19 291.327 37.8283  21
  -1   4  19 283.670 31.7219  44
  -1   4  18 265.789 29.5758  14
  -1   4  18 271.001 38.7931   2
  -1   4  18 291.774 29.9193  44
  -1   4  18 255.150 35.2027  21
  -1   4  17 85.4090 33.7910   2
  -1   4  17 32.8328 31.1307  21
  -1   4  17 82.3397 26.2222  14
  -1   4  17 65.8092 58.7696  28
  -1   4  16-25.8025 56.9441  28
  -1   4  16 1.64749 30.5673   2
  -1   4  15-0.83700 54.4973  28
  -1   4  15-8.50365 28.8675   2
  -1   4  14 99.3245 52.8501  28
  -1   4  14 134.370 29.0943   2
  -1   4  13 2253.22 93.5967  28
  -1   4  13 2241.66 49.2134   2
  -1   4  12 2871.62 97.1815  28
  -1   4  12 2879.94 54.1836   2
  -1   4  11 237.415 50.7952  28
  -1   4  11 202.147 53.4128   1
  -1   4  11 186.734 25.1830   2
   1  -4 -10 1579.59 46.2346  38
  -1   4  10 1760.23 50.4828  39
  -1   4  10 1768.40 75.7129  28
  -1   4   9 12.7717 44.1672  28
  -1   4   9 49.2548 27.3938  39
   1  -4  -9 41.2524 24.4939  38
  -1   4   8 1020.61 45.8558  39
  -1   4   8 1183.86 60.8336  28
  -1   4   7 5396.26 100.194  39
  -1   4   7 5656.94 128.718   1
  -1   4   7 5637.55 117.867  28
  -1   4   6 171.838 40.6174   1
  -1   4   6 163.151 30.0159  39
  -1   4   6 174.996 41.8874  28
   1  -4  -6 219.771 33.5791  34
  -1   4   5 257.053 40.4165   1
  -1   4   5 284.805 32.3777  39
  -1   4   5 259.186 41.3482  28
   1  -4  -5 356.505 36.6581  34
  -1   4   4 3142.85 82.2733   1
  -1   4   4 2927.98 72.9670  39
  -1   4   4 3249.92 82.2500  28
   1  -4  -4 3174.77 75.2689  34
  -1   4   3 294.485 38.2440   1
  -1   4   3 210.177 34.9044  39
  -1   4   3 286.046 45.4624  28
   1  -4  -3 309.801 40.2506  34
  -1   4   2 1424.59 53.6679   1
  -1   4   2 1484.33 50.9142  39
   1  -4  -2 1467.70 55.8596  34
   1  -4  -1 44789.1 533.684  34
  -1   4   1 44311.6 534.307   1
  -1   4   0 49718.8 585.596   1
  -1   4  -1 16770.8 218.823   1
  -1   4  -2 732.946 33.9064   1
  -1   4  -3 341.577 25.6287   1
   1  -4   5 115.561 37.4245  34
   1  -4   6 9051.85 140.960  34
  -1   4  -6 9021.25 147.382  24
  -1   4  -6 8729.57 140.088  39
   1  -4   7 566.306 40.8374  34
  -1   4  -7 548.703 47.0152  24
  -1   4  -7 501.718 38.2500  39
  -1   4  -8 11586.6 182.136  24
  -1   4  -8 11615.3 171.029  39
   1  -4   9 10699.4 156.965  34
  -1   4  -9 10529.9 170.777  24
  -1   4  -9 10486.9 157.447  39
   1  -4  10 60.9446 29.9148  34
  -1   4 -10 79.2061 28.2641  39
  -1   4 -10 50.8175 39.1700  24
  -1   4 -11 283.490 34.7106  39
  -1   4 -11 335.717 47.8870  24
   1  -4  11 292.834 43.1979  42
  -1   4 -12 3447.29 98.6625  24
   1  -4  12 3720.84 88.5271  42
   1  -4  13 2819.16 63.6444  38
  -1   4 -13 2919.67 67.5315  39
   1  -4  14 359.084 23.0455   2
   1  -4  14 245.589 26.2163  38
   1  -4  14 368.029 48.2329  42
  -1   4 -14 308.241 56.1978  24
   1  -4  14 321.751 22.3955  36
   1  -4  15 737.940 28.5292   2
   1  -4  15 674.341 55.9619  42
  -1   4 -15 669.082 62.3332  24
   1  -4  15 673.541 26.9536  36
   1  -4  16 206.965 24.7950   2
   1  -4  16 192.715 49.3488  42
  -1   4 -16 240.131 56.2803  24
   1  -4  16 264.522 23.5095  36
   1  -4  17 73.8228 25.2199   2
   1  -4  17 58.3896 45.8808  42
  -1   4 -17 77.6793 52.9678  24
   1  -4  17 86.3313 22.7501  36
   1  -4  18 207.744 24.7399  36
   1  -4  18 148.916 27.9402   2
   1  -4  18 151.542 51.2763  42
   1  -4  18 144.400 25.6057  31
  -1   4 -18 179.805 56.1444  24
   1  -4  19 717.677 36.8792   2
   1  -4  19 780.518 33.4023  31
  -1   4 -19 660.161 70.1504  24
   1  -4  20 205.547 33.4804   2
   1  -4  20 230.558 29.7900  31
  -1   4 -20 202.475 61.8989  24
   1  -4  21 694.226 36.7386  31
   1  -4  21 618.516 42.0142   2
   1  -4  22 725.333 42.6729  31
   1  -4  22 724.359 48.5046   2
   1  -4  23 1321.00 52.6436  31
   1  -4  23 1333.42 57.2622   2
   1  -4  24 5854.85 100.444   2
   1  -4  24 5620.24 93.6529  31
   1  -4  25 156.369 44.2201   2
   1  -4  25 64.8252 38.4815  31
   1  -4  26 1315.99 47.4443  10
   1  -4  26 1219.23 55.4723  26
   1  -4  26 1216.74 50.5111  31
   1  -4  27 35.8836 35.6773  10
   1  -4  27-7.21914 39.4351  44
   1  -4  27 15.9572 44.3773  26
   1  -4  27 24.8918 38.4737  31
   1  -4  28 1910.31 50.0112  10
   1  -4  28 1820.85 59.6897  26
   1  -4  29 38.7559 31.6510  10
   1  -4  29-20.8375 35.3063  44
   1  -4  29 18.9309 41.5611  26
   1  -4  30-53.0095 34.9870  44
   1  -4  30 71.7884 39.6924  26
   1  -4  31 256.477 38.8630  26
   1  -4  31 267.091 32.5841  44
   1  -4  32 48.3668 33.0952   2
   1  -4  32 37.4841 34.6952  26
   1  -4  32 27.6282 28.1624  44
   1  -4  33 39.9358 29.9286   2
   1  -4  33 47.0828 31.3026  26
   1  -4  33 45.8223 25.8079  44
   1  -4  33 40.9124 23.2254  11
   1  -4  34-9.25529 22.3715  44
   1  -4  34 13.8638 26.2075   2
   1  -4  35 557.777 21.7002  44
  -1   3  32-13.4307 20.4125  26
  -1   3  31 73.2065 26.0253  10
  -1   3  31 47.6452 26.1888  26
  -1   3  30 64.0581 29.4539  10
  -1   3  30 38.8807 29.7741  26
  -1   3  30 32.6315 29.5993   2
  -1   3  29 277.026 35.6127   2
  -1   3  29 377.245 35.9796  10
  -1   3  29 329.278 34.9468  26
  -1   3  28 44.4748 25.0923  44
  -1   3  28 42.4088 36.1699   2
  -1   3  28 36.4295 36.1493  26
  -1   3  28-1.81640 37.2048  10
  -1   3  28 4.12143 28.3834   5
  -1   3  27 4.04640 31.7735   5
  -1   3  27 71.5131 28.2528  44
  -1   3  27-2.82302 39.9438  10
  -1   3  27-49.4675 39.5209   2
  -1   3  26 155.172 35.4324   5
  -1   3  26 200.923 31.1692  44
  -1   3  26 173.437 43.6379  10
  -1   3  26 119.717 41.9212   2
  -1   3  25-20.3707 39.3183   5
  -1   3  25 101.075 33.6339  44
  -1   3  25 42.8562 44.0435   2
  -1   3  24 271.988 43.5116  21
  -1   3  24 134.882 35.3140  44
  -1   3  24 55.4778 41.6135   5
  -1   3  24-48.8412 50.9056  10
  -1   3  24 152.406 46.6486   2
  -1   3  23 541.995 36.8994  14
  -1   3  23 431.918 49.0252   2
  -1   3  23 321.184 43.0411   5
  -1   3  23 593.735 43.8271  21
  -1   3  23 433.646 36.8912  44
  -1   3  22 83.4678 32.7343  44
  -1   3  22 70.5195 43.2441   2
  -1   3  22 76.2761 39.5119   5
  -1   3  22 127.254 39.3913  21
  -1   3  22 133.003 32.0482  14
  -1   3  21 51.9232 30.6509  14
  -1   3  21 54.2646 38.3291  21
  -1   3  21 106.342 41.5531   2
  -1   3  21 81.8198 31.5565  44
  -1   3  20 2515.18 53.8671  14
  -1   3  20 2534.01 58.9514  21
  -1   3  20 2496.06 53.9799  44
  -1   3  19 1900.07 56.0564   2
  -1   3  19 1648.58 43.1182  14
  -1   3  19 1653.89 47.8646  21
  -1   3  19 1387.26 94.6825  28
  -1   3  19 1630.25 43.7120  44
  -1   3  18 13.3072 33.9500   2
  -1   3  18 48.5693 24.8765  14
  -1   3  18 28.7474 26.1285  44
  -1   3  18-5.72402 57.8380  28
  -1   3  18-11.9071 31.0665  21
  -1   3  17 283.713 63.3071  28
  -1   3  17 257.824 30.9204  21
  -1   3  17 357.258 35.4796   2
  -1   3  16 438.387 33.8985   2
  -1   3  16 370.964 63.5133  28
  -1   3  15 1289.16 41.5694   2
  -1   3  15 1128.58 77.3549  28
  -1   3  14 38.0593 26.7817   2
  -1   3  14 35.4939 51.4429  28
  -1   3  13 71.6761 26.0262   2
  -1   3  13 138.983 49.4918  28
  -1   3  12 4539.92 70.9760   2
  -1   3  12 4722.77 136.203   1
  -1   3  12 4475.15 114.630  28
  -1   3  11 23471.0 348.170   1
  -1   3  11 21912.3 317.363  28
  -1   3  10 97.2839 20.3134  39
  -1   3  10 141.816 46.1022   1
  -1   3  10 60.2551 44.7405  28
   1  -3  -9 9196.22 125.774  38
  -1   3   9 9366.70 127.826  39
  -1   3   9 9187.28 157.325  28
   1  -3  -8 331.515 24.1066  38
  -1   3   8 362.127 26.6061  39
  -1   3   8 329.581 40.9522  28
  -1   3   7 3425.42 67.0772  39
  -1   3   7 3628.80 84.1572  28
  -1   3   6 6405.95 100.464  39
  -1   3   6 6417.55 115.600  28
  -1   3   5 30112.8 368.597  28
  -1   3   5 29145.4 382.669   1
   1  -3  -5 29912.4 353.801  34
  -1   3   4 7584.39 123.299  28
   1  -3  -4 7395.21 113.830  34
   1  -3  -3 3714.30 74.7625  34
  -1   3   3 3536.20 81.7568   1
   1  -3  -2 24349.4 297.310  34
  -1   3   2 23477.1 298.582  16
  -1   3   2 23942.0 304.741   1
   1  -3  -1 884.622 44.7230  34
  -1   3   1 833.154 39.5719   1
   1  -3   0 65613.2 760.624  34
  -1   3   0 67206.5 758.031   1
  -1   3  -1 21982.4 275.623  16
  -1   3  -2 3481.27 71.7493  16
  -1   3  -3 35582.4 427.333  16
  -1   3  -4 14331.2 197.985  16
  -1   3  -4 14555.0 197.714  24
  -1   3  -5 19261.9 246.545  24
   1  -3   5 19320.8 239.196  34
  -1   3  -6 23718.3 301.479  24
   1  -3   6 23398.0 292.015  34
  -1   3  -7 1845.52 58.7958  24
   1  -3   7 1688.47 48.9544  34
  -1   3  -8 6193.43 97.3130  39
  -1   3  -8 5962.83 109.403  24
   1  -3   8 5960.08 95.8917  34
  -1   3  -9 93.6011 24.5065  39
   1  -3   9 91.3156 35.8019  42
  -1   3  -9 101.394 37.5372  24
  -1   3 -10 2078.39 49.7728  39
  -1   3 -10 2101.58 67.3261  24
   1  -3  10 2003.84 61.9595  42
   1  -3  11 969.969 51.1796  42
  -1   3 -11 818.593 33.6765  39
   1  -3  11 826.538 32.0688  38
  -1   3 -11 938.448 54.5303  24
   1  -3  12 1277.20 55.4621  42
  -1   3 -12 891.658 33.8731  39
   1  -3  12 891.495 30.5736  38
  -1   3 -12 1152.86 59.0864  24
  -1   3 -13 919.573 58.8682  24
   1  -3  13 959.420 56.3904  42
   1  -3  14 1515.21 68.0619  42
  -1   3 -14 1442.66 69.9347  24
   1  -3  14 1460.94 35.2530   2
   1  -3  14 1477.50 34.4628  36
   1  -3  15 5348.35 77.4227  36
  -1   3 -15 5418.97 124.521  24
   1  -3  15 5293.24 79.3005   2
   1  -3  16 348.191 53.8489  42
   1  -3  16 320.457 24.7625  36
   1  -3  16 259.271 25.1417  31
  -1   3 -16 319.418 53.0343  24
   1  -3  16 246.794 27.3234   2
   1  -3  17-78.0607 51.4088  42
   1  -3  17 18.1119 22.1590  36
  -1   3 -17-13.4330 47.8626  24
   1  -3  17-33.8398 24.4736  31
   1  -3  17-17.9473 26.6536   2
   1  -3  18 2.87115 25.1933  31
   1  -3  18-4.76654 54.2024  42
  -1   3 -18-2.70598 50.8105  24
   1  -3  19 2238.58 49.5237  31
   1  -3  20 24.1294 28.5548  31
   1  -3  20-14.4491 47.3760   4
   1  -3  21 104.992 31.6393  31
   1  -3  22 324.729 40.3914  10
   1  -3  22 358.581 38.4494  31
   1  -3  23 10730.9 149.432  44
   1  -3  23 11013.3 149.871  10
   1  -3  23 10689.9 152.614  31
   1  -3  24 2697.10 64.6398  44
   1  -3  24 2494.51 64.9639  10
   1  -3  24 2532.68 66.4052  31
   1  -3  25 181.006 39.5925  44
   1  -3  25 169.688 40.4540  10
   1  -3  25 105.897 40.0091  31
   1  -3  26 1667.86 55.2464  44
   1  -3  26 1912.93 55.1538  10
   1  -3  26 1618.56 61.1707  26
   1  -3  26 1804.73 57.4899  31
   1  -3  27 88.3224 45.1791  26
   1  -3  27 89.3099 38.5440  44
   1  -3  27 67.0269 38.0299  10
   1  -3  28 1075.58 52.4854  26
   1  -3  28 997.986 46.4906  44
   1  -3  29 119.727 42.5945  26
   1  -3  29 87.9736 34.9307  44
   1  -3  29 149.109 34.6083  10
   1  -3  30 35.4583 39.6055  26
   1  -3  30 69.9443 32.5793  44
   1  -3  30 122.001 31.7417  10
   1  -3  31 78.9560 36.8691  26
   1  -3  31 106.272 30.4430  44
   1  -3  31 82.9485 28.5602  11
   1  -3  32 8.91197 33.6972  26
   1  -3  32 9.71942 27.4358  44
   1  -3  32 31.2178 24.7319  11
   1  -3  33-16.7699 30.5665  26
   1  -3  33 7.30330 24.7220  44
   1  -3  34 335.176 23.3625  44
   1  -3  35 1468.56 27.1329  44
  -1   2  33 37.4638 19.9929  26
  -1   2  32-13.8676 24.8210   2
  -1   2  32-25.6482 25.6628  26
  -1   2  31 80.4754 29.3994   2
  -1   2  31 57.5855 29.7436  26
  -1   2  31 138.170 28.6794  10
  -1   2  30 149.598 33.9801   2
  -1   2  30 206.256 34.7995  26
  -1   2  30 252.943 33.7012  10
  -1   2  29 49.0824 35.3853   2
  -1   2  29 124.418 26.2219  44
  -1   2  29 118.105 36.6070  26
  -1   2  29 92.0031 35.4153  10
  -1   2  28 188.939 29.6448  44
  -1   2  28 187.120 40.0536  10
  -1   2  28 155.150 40.5006   2
  -1   2  27 14.0655 30.5121  44
  -1   2  27-0.42442 41.3754  10
  -1   2  27-29.0514 41.8310   2
  -1   2  27 55.7767 31.2142   5
  -1   2  26 36.7891 33.4474  44
  -1   2  26 68.6084 44.5564  10
  -1   2  26 11.4950 43.2317   2
  -1   2  26 133.883 34.4879   5
  -1   2  25-19.7651 37.1876  44
  -1   2  25 123.407 37.0202   5
  -1   2  25-26.3094 45.9068   2
  -1   2  25 28.0471 45.8568  10
  -1   2  24-35.8980 37.1645   5
  -1   2  24-26.9103 44.6855   2
  -1   2  23 138.772 31.8729  14
  -1   2  23 17.7654 42.8497   2
  -1   2  23-24.1666 33.6135  44
  -1   2  23-11.6978 37.0996   5
  -1   2  23 94.1719 38.3685  21
  -1   2  22 796.630 37.2736  14
  -1   2  22 714.465 38.8753  44
  -1   2  22 821.320 43.9742  21
  -1   2  22 723.446 43.0787   5
  -1   2  22 708.759 49.5871   2
  -1   2  21 201.894 30.9871  14
  -1   2  21 153.808 41.2773   2
  -1   2  21 158.633 36.9586  21
  -1   2  21 185.834 32.5173  44
  -1   2  20 187.120 31.2518  44
  -1   2  20 187.006 28.8920  14
  -1   2  20 190.720 39.1290   2
  -1   2  20 97.6713 66.4924  28
  -1   2  20 205.231 35.6611  21
  -1   2  19 343.403 30.5431  44
  -1   2  19 354.559 69.1171  28
  -1   2  19 385.013 38.7575   2
  -1   2  19 356.567 33.3897  21
  -1   2  19 358.528 28.6292  14
  -1   2  18 173.302 33.4518   2
  -1   2  18 115.235 28.9827  21
  -1   2  18 84.1291 58.0533  28
  -1   2  17 1566.89 87.2718  28
  -1   2  17 1722.30 47.9918   2
  -1   2  16 1456.31 81.9481  28
  -1   2  16 1514.71 44.8812   2
  -1   2  15 1241.46 75.3723  28
  -1   2  15 1216.46 39.8206   2
  -1   2  14 528.686 60.0999  28
  -1   2  14 600.208 31.1358   2
  -1   2  13 953.601 64.8803  28
  -1   2  13 958.790 35.0268   2
  -1   2  12 18623.2 276.834  28
  -1   2  12 18736.2 224.180   2
  -1   2  12 19086.0 301.226   1
  -1   2  11 130464. 1530.29  28
  -1   2  11 137241. 1557.84   1
  -1   2  10 16804.4 242.364  28
  -1   2  10 16788.8 258.987   1
  -1   2   9 2507.47 40.3336  39
  -1   2   9 2732.73 72.9349  28
  -1   2   9 2705.58 80.8473   1
   1  -2  -8 7614.94 99.1288  38
  -1   2   8 7445.99 100.400  39
  -1   2   8 7648.65 129.897  28
   1  -2  -7 3137.72 52.5066  38
  -1   2   7 3176.03 54.1457  39
  -1   2   7 3272.26 74.3932  28
   1  -2  -6 12250.9 156.531  38
  -1   2   6 13042.7 178.902  28
  -1   2   5 7561.91 111.523  16
  -1   2   5 8316.78 123.593  28
  -1   2   4 14250.7 183.060  16
  -1   2   4 14300.0 191.897  28
   1  -2  -3 3345.34 57.4090  34
  -1   2   3 2609.48 58.6770  16
   1  -2  -2 18015.5 220.436  34
   1  -2  -1 12718.7 161.391  34
   1  -2   0 393.206 19.5470  34
   1  -2   1 10369.8 178.984  34
  -1   2  -1 27175.2 202.072  16
  -1   2  -2 4919.58 78.0785  16
  -1   2  -2 5306.51 79.7279  24
  -1   2  -3 21136.5 264.521  16
  -1   2  -3 22599.6 266.078  24
  -1   2  -4 142.462 25.1235  16
   1  -2   4 141.586 24.0423  34
  -1   2  -4 145.952 27.5042  24
  -1   2  -5 942.870 37.3316  16
   1  -2   5 942.250 35.6000  34
  -1   2  -5 949.300 40.9674  24
  -1   2  -6 6062.27 98.7823  24
  -1   2  -6 5480.38 89.4721  16
   1  -2   7 129.281 19.9259  38
   1  -2   7 128.835 33.2124  42
  -1   2  -7 130.479 32.1160  24
   1  -2   8 11205.8 156.451  42
  -1   2  -8 11200.3 153.849  24
  -1   2  -9 7397.87 102.024  39
   1  -2   9 7364.59 100.452  38
   1  -2   9 7826.00 125.618  42
  -1   2  -9 7940.60 122.710  24
   1  -2  10 18398.1 213.484  38
  -1   2 -10 18407.3 242.599  24
   1  -2  10 19000.0 247.324  42
  -1   2 -11 3043.73 76.4295  24
   1  -2  11 3287.61 82.0766  42
  -1   2 -12 326.321 43.3623  24
   1  -2  12 363.643 48.0926  42
  -1   2 -13 1044.05 56.9755  24
   1  -2  13 1097.80 61.7466  42
   1  -2  14-23.8961 22.2769  31
   1  -2  14 31.9792 48.0071  42
   1  -2  14 24.8949 19.9524  36
  -1   2 -14-6.87429 41.2400  24
   1  -2  15-10.3001 23.0205  31
   1  -2  15 46.5925 48.8182  42
   1  -2  15 76.0400 21.5257  36
  -1   2 -15-30.1442 45.5856  24
   1  -2  16 2380.52 47.7417  31
   1  -2  16 2422.83 91.5884  42
   1  -2  16 2554.00 47.6761  36
  -1   2 -16 2367.39 82.8396  24
   1  -2  17 338.336 28.0332  31
   1  -2  17 404.638 60.7422  42
  -1   2 -17 412.046 52.5473  24
   1  -2  18 576.641 65.8489  42
   1  -2  18 577.802 31.2148  31
   1  -2  18 559.459 56.8269   4
   1  -2  19 6412.40 156.226  42
   1  -2  19 6593.46 97.5894  31
   1  -2  19 6707.42 145.754   4
   1  -2  20 678.352 35.8194  44
   1  -2  20 676.659 36.0003  31
   1  -2  20 586.905 59.4946   4
   1  -2  21 56.9820 32.3656  44
   1  -2  21 18.6020 31.4656  31
   1  -2  22 17.8703 34.5116  44
   1  -2  22-18.6564 37.7208  10
   1  -2  22-45.9330 37.2713  31
   1  -2  23 616.950 44.1587  44
   1  -2  23 560.964 46.6650  10
   1  -2  24 537.499 43.5975  44
   1  -2  24 649.224 47.0393  10
   1  -2  25 289.401 40.3072  44
   1  -2  25 313.049 43.2218  10
   1  -2  26 26.9821 40.3892  10
   1  -2  26-15.0320 38.1571  44
   1  -2  27 524.304 44.0853  10
   1  -2  27 518.511 48.6287  26
   1  -2  27 468.480 41.2237  44
   1  -2  28 134.580 37.8561  10
   1  -2  28 105.418 35.9578  44
   1  -2  28 109.063 43.3845  26
   1  -2  29 107.755 34.3416  44
   1  -2  29 165.186 35.2839  10
   1  -2  30 106.420 32.1107  44
   1  -2  30 152.076 30.1250  11
   1  -2  30 217.911 32.6381  10
   1  -2  31 34.6518 29.2371  44
   1  -2  31 41.0276 25.7469  11
   1  -2  32-13.5071 26.5282  44
   1  -2  33 110.772 24.0939  44
   1  -2  34 467.736 22.9128  44
  -1   1  33 69.9835 24.6799  26
  -1   1  32 9.95075 27.5924   2
  -1   1  32-19.6455 28.8250  26
  -1   1  32 64.0848 26.2705  10
  -1   1  31 22.6674 31.6200   2
  -1   1  31-7.04315 32.6808  26
  -1   1  31 71.6043 30.5006  10
  -1   1  30 192.984 36.1519   2
  -1   1  30 220.402 37.3058  26
  -1   1  30 302.032 35.6581  10
  -1   1  30 247.029 27.3329  44
  -1   1  29-4.86515 37.1056   2
  -1   1  29-12.9078 38.2713  26
  -1   1  29-2.82739 28.0051  44
  -1   1  29-5.96968 37.0628  10
  -1   1  28 15.7708 31.0842  44
  -1   1  28-24.9042 41.3501  10
  -1   1  28-2.77312 39.9745   2
  -1   1  27-6.49784 33.5682  44
  -1   1  27 4.14977 42.4332  10
  -1   1  27-28.5209 43.4345   2
  -1   1  26-15.6946 44.9452  10
  -1   1  26 53.8315 43.4765   2
  -1   1  25 1446.56 60.6815   2
  -1   1  25 1308.98 47.3145  44
  -1   1  24 44.4881 43.4267   2
  -1   1  24 79.9221 35.5560   5
  -1   1  24 32.4846 35.1984  44
  -1   1  23 332.504 45.7877   2
  -1   1  23 402.316 37.9420   5
  -1   1  23 314.460 36.8556  44
  -1   1  22-0.45124 34.5878   5
  -1   1  22 27.7498 35.9087  21
  -1   1  22-4.54244 32.8893  44
  -1   1  22-27.2514 40.3716   2
  -1   1  22-31.9633 67.7576  28
  -1   1  21 127.331 33.9228  21
  -1   1  21 121.280 31.4080  44
  -1   1  21 107.735 39.1242   2
  -1   1  21 134.088 28.1821  14
  -1   1  21 76.5136 66.6616  28
  -1   1  20 743.807 36.7535  44
  -1   1  20 815.626 32.8325  14
  -1   1  20 846.565 44.8429   2
  -1   1  20 817.568 38.3762  21
  -1   1  19 495.825 32.1349  44
  -1   1  19 545.119 71.5434  28
  -1   1  19 506.054 28.7009  14
  -1   1  19 513.994 33.2562  21
  -1   1  19 548.087 38.7132   2
  -1   1  18 552.340 36.1442   2
  -1   1  18 454.265 66.2667  28
  -1   1  17 4747.15 79.9959   2
  -1   1  17 4736.92 135.357  28
  -1   1  16 8730.80 118.625   2
  -1   1  16 8277.48 115.074  31
  -1   1  15 201.982 28.1335   2
  -1   1  15 64.7435 25.7189  31
  -1   1  14 2465.29 50.7972   2
  -1   1  14 2554.76 96.6411   1
  -1   1  14 2570.18 48.3291  31
  -1   1  13 5190.11 129.074   1
  -1   1  13 5180.16 75.8543   2
  -1   1  13 4885.72 73.0015  31
  -1   1  12 1187.20 66.2892   1
  -1   1  11 288.712 43.5369   1
  -1   1  10 1233.20 42.7990   4
  -1   1  10 1177.99 57.1639   1
  -1   1   9 1515.30 43.9397   4
  -1   1   9 1565.55 60.0188   1
   1  -1  -8 182.295 9.94928   9
  -1   1   8 237.646 26.6043   4
  -1   1   8 238.237 35.9035   1
   1  -1  -7 2066.26 34.2304   9
  -1   1   7 2130.52 47.5778   4
  -1   1   7 2129.81 63.2898   1
  -1   1   6 40494.9 458.981  16
  -1   1   5 4789.84 72.2263  16
   1  -1  -5 5281.84 68.7047  38
  -1   1   4 647.698 25.6480  16
   1  -1  -4 684.811 20.7435  38
  -1   1   3 7993.35 106.517  16
   1  -1  -3 8630.26 104.856  38
   1  -1  -2 150.233 11.5280  38
  -1   1   1 2972.45 53.0111  28
   1  -1  -1 4050.56 52.6650  38
  -1   1   0 1760.96 34.5861  28
  -1   1   0 1930.22 34.5010  16
  -1   1  -1 144535. 1598.94  16
  -1   1  -2 10159.8 124.465  24
  -1   1  -2 9895.22 123.886  16
   1  -1   3 8992.76 114.560  38
  -1   1  -3 9124.02 116.556  16
   1  -1   4 731.986 21.1787  38
   1  -1   4 788.763 32.4382  42
  -1   1  -4 802.108 24.4399  16
   1  -1   5 517.307 20.9371  38
  -1   1  -5 524.015 25.6334  16
  -1   1  -5 617.041 30.0164  24
   1  -1   5 618.253 35.9689  42
  -1   1  -6 20576.3 244.320  16
   1  -1   6 20228.5 243.473  38
  -1   1  -6 22644.2 257.550  24
   1  -1   6 22224.0 266.392  42
  -1   1  -7 5538.63 89.1098  24
  -1   1  -7 5564.58 73.8572  16
   1  -1   7 5736.49 97.2484  42
  -1   1  -8 776.470 36.4609  24
   1  -1   8 773.405 43.1606  42
  -1   1  -9 603.749 34.9110  24
   1  -1   9 549.614 43.4598  42
  -1   1 -10 9621.59 143.122  24
   1  -1  10 10162.6 160.246  42
  -1   1 -11 2548.20 64.3666  24
   1  -1  11 2814.74 79.0049  42
  -1   1 -12 320.662 38.5154  24
   1  -1  12 380.390 50.0313  42
   1  -1  13 528.459 24.3629  36
  -1   1 -13 419.514 43.3364  24
   1  -1  13 450.623 57.4648  42
   1  -1  14 5212.02 74.4646  36
   1  -1  14 5378.77 128.483  42
   1  -1  15 1693.98 38.1768  36
   1  -1  15 1545.73 70.8762   4
   1  -1  15 1636.49 80.9022  42
   1  -1  16 602.318 65.8152  42
   1  -1  16 503.225 55.7450   4
   1  -1  17 63.5792 57.2481  42
   1  -1  17 6.49274 47.2554   4
   1  -1  18 5195.69 142.048  42
   1  -1  18 5025.71 124.018   4
   1  -1  19 264.009 30.3276  44
   1  -1  19 261.274 31.2543  31
   1  -1  19 310.294 26.5542  14
   1  -1  19 209.422 62.6272  42
   1  -1  19 223.860 51.7832   4
   1  -1  20 1807.88 47.8630  44
   1  -1  20 1768.70 82.2309   4
   1  -1  20 1964.14 50.7377  31
   1  -1  21 1494.87 46.0761  44
   1  -1  21 1478.91 48.0037  31
   1  -1  22 2719.14 61.4049  44
   1  -1  22 2935.39 65.7101  10
   1  -1  23 1484.36 51.3573  44
   1  -1  23 1288.82 54.3038  31
   1  -1  24 21.9135 41.5312  10
   1  -1  25 84.8057 43.0293  10
   1  -1  25 91.0790 38.5676  44
   1  -1  26 53.7915 42.0195  10
   1  -1  26 27.8877 46.4510   2
   1  -1  26 30.3704 39.4535  44
   1  -1  27 96.8302 40.3177  10
   1  -1  27-25.2970 45.3870   2
   1  -1  27 2.93498 37.5909  44
   1  -1  28 136.658 38.1111  10
   1  -1  28 49.2548 31.8982  11
   1  -1  28 37.1600 40.9928   2
   1  -1  28 61.6927 33.8513  44
   1  -1  29 150.743 29.8856  11
   1  -1  29 228.434 36.7402  10
   1  -1  29 162.885 40.5217   2
   1  -1  29 133.518 33.4841  44
   1  -1  30 97.2195 32.1638  10
   1  -1  30 14.1845 25.8463  11
   1  -1  30 25.6494 36.1246   2
   1  -1  30 21.8677 29.8598  44
   1  -1  31 117.082 34.6622   2
   1  -1  31 161.644 28.5973  44
   1  -1  32 47.7966 30.7025   2
   1  -1  32 34.8533 24.4981  44
   1  -1  33 822.129 26.7419  44
  -1   0  33 4.17055 26.2179   2
  -1   0  32 65.0656 28.3039  10
  -1   0  32 49.5887 29.9955   2
  -1   0  31 40.0735 31.3813  10
  -1   0  31 50.7301 33.2765   2
  -1   0  31 36.5386 24.9203  44
  -1   0  30 155.194 34.8868  10
  -1   0  30 153.332 37.6262   2
  -1   0  30 143.031 28.5471  44
  -1   0  29 402.722 41.1223  10
  -1   0  29 391.875 33.3848  44
  -1   0  28 66.0457 41.0048  10
  -1   0  28 16.4267 42.1096   2
  -1   0  28 19.6511 32.1094  44
  -1   0  27 1390.07 58.9130   2
  -1   0  27 1277.02 46.8393  44
  -1   0  26 260.443 47.1085  10
  -1   0  26 213.129 47.3984   2
  -1   0  26 247.230 37.8182  44
  -1   0  25 60.9276 43.9869   2
  -1   0  25 82.9690 36.5034  44
  -1   0  24 215.519 44.4816   2
  -1   0  24 156.675 36.7505  44
  -1   0  23 9.96409 40.5933   2
  -1   0  23-33.5488 35.3567  44
  -1   0  23 2.35155 68.7862  28
  -1   0  22 26.4035 38.9331   2
  -1   0  22 45.4114 32.8893  44
  -1   0  22 13.7658 67.5590  28
  -1   0  21 24.3294 30.4433  44
  -1   0  21-4.38956 64.0013  28
  -1   0  21 27.6507 36.3488   2
  -1   0  21 74.5948 32.4182  21
  -1   0  20 282.685 31.1156  44
  -1   0  20 315.639 37.5345   2
  -1   0  20 216.473 66.3901  28
  -1   0  20 317.582 27.2496  14
  -1   0  20 291.793 31.5030  21
  -1   0  19 266.950 31.8433  31
  -1   0  19 291.625 34.6011   2
  -1   0  19 273.114 29.4553  21
   1   0 -18 125.158 51.9877  24
  -1   0  18 165.878 28.6497  31
  -1   0  18 161.903 31.2423   2
   1   0 -17 2204.33 86.2478  24
  -1   0  17 2268.02 49.2209  31
  -1   0  17 2266.18 52.1336   2
  -1   0  16 7568.50 104.277  31
  -1   0  16 7655.08 107.261   2
  -1   0  15 9755.34 125.283  31
  -1   0  15 9462.25 128.172   2
  -1   0  14 9141.05 117.582  31
  -1   0  14 9387.98 142.277   4
  -1   0  13 65.2811 21.2147  31
  -1   0  13 77.1682 40.3502   1
  -1   0  13 69.7567 22.4463   2
  -1   0  13 63.7956 32.7454   4
  -1   0  12 2617.12 82.0433   1
  -1   0  12 2869.23 75.2250  42
  -1   0  11 292.624 29.5446   4
  -1   0  11 313.868 38.9597   1
  -1   0  11 350.450 40.3440  42
  -1   0  10 836.915 36.4445   4
  -1   0  10 932.933 50.3192   1
  -1   0  10 811.692 43.3809  42
  -1   0   9 2985.59 56.7519   4
  -1   0   9 2950.10 67.1359  42
  -1   0   8 222.676 30.8801  42
  -1   0   8 194.749 22.3102   4
  -1   0   7 3308.74 48.2724  16
  -1   0   7 3367.11 62.9584  42
   1   0  -7 3311.48 46.5884  12
  -1   0   6 1184.67 26.9594  16
  -1   0   6 1137.14 37.0481  42
  -1   0   5 6419.85 89.0514  42
   1   0  -5 6637.18 82.8858   9
   1   0  -4 4655.01 61.9559   9
   1   0  -3 19300.4 223.052   9
   1   0  -2 261.656 11.8263   9
   1   0  -1 29479.9 367.305   9
   1   0  -1 36543.6 370.278  39
   1   0   0 276.015 13.1407   9
   1   0   0 578.861 18.2885  39
   1   0   2 4439.87 65.1292  42
   1   0   3 55113.8 636.627  42
   1   0   3 56578.7 625.695   9
   1   0   4 4786.58 80.5984  42
   1   0   4 4785.74 64.7215   9
  -1   0  -5 6233.77 83.0381  24
   1   0   5 6433.27 103.580  42
  -1   0  -6 7597.92 93.8972  16
   1   0   6 7454.92 92.5514  12
   1   0   7 881.968 45.9099  42
   1   0   8 76.7038 36.1605  42
   1   0   9 10551.6 167.928  42
  -1   0  -9 10431.8 141.978  24
   1   0  10 2065.96 69.1737  42
  -1   0 -10 1911.84 49.1047  24
   1   0  11 6245.66 126.447  42
  -1   0 -11 5727.93 97.6905  24
  -1   0 -12 1698.28 52.3272  24
   1   0  12 1626.08 75.7511  42
   1   0  12 1609.84 65.7261   4
  -1   0 -13 261.269 38.1034  24
   1   0  13 234.670 60.7086  42
   1   0  13 245.212 49.7026   4
   1   0  14 3455.42 109.919  42
   1   0  14 3205.93 94.7381   4
   1   0  15 5073.15 135.185  42
   1   0  15 5166.57 123.572   4
   1   0  15 5245.00 83.3070   2
   1   0  16 1138.50 79.6618  42
   1   0  16 991.163 65.4620   4
   1   0  16 974.248 39.2361   2
   1   0  17 131.587 60.7915  42
   1   0  17 133.983 49.1510   4
   1   0  17 152.850 31.5075   2
   1   0  18 10.0524 31.7752   2
   1   0  18-11.5671 46.7317  28
   1   0  18-12.4881 48.8705   4
   1   0  18 31.3185 59.9136  42
   1   0  19 343.486 28.0358  14
   1   0  19 368.074 38.1951   2
   1   0  19 330.627 32.3127  44
   1   0  20 44.2307 36.1560   2
   1   0  20 47.3069 31.2865  44
   1   0  20 86.8916 27.9465  14
   1   0  21 712.654 39.5276  44
   1   0  21 715.247 46.8571   2
   1   0  21 771.940 45.0906  10
   1   0  21 821.637 36.6511  14
   1   0  22-39.1425 43.0578   2
   1   0  22-53.7934 41.8227  10
   1   0  23 215.057 45.5932   2
   1   0  23 305.695 44.5206  10
   1   0  23 191.097 38.3765  44
   1   0  24 413.840 49.0393   2
   1   0  24 488.175 47.7489  10
   1   0  24 410.831 40.4719  44
   1   0  25-25.6156 45.7128   2
   1   0  25-4.17961 43.9787  10
   1   0  25-34.6362 38.8697  44
   1   0  26 15.2371 41.1620  10
   1   0  26-46.5978 38.2941  44
   1   0  26 56.4078 43.6687  26
   1   0  26-47.5206 46.5207   2
   1   0  27 152.253 36.3083  44
   1   0  27 184.606 41.2854  10
   1   0  27 161.926 33.0658  11
   1   0  27 243.223 44.1712  26
   1   0  27 124.955 44.0284   2
   1   0  28 85.0691 37.5703  10
   1   0  28 22.7737 29.3587  11
   1   0  28 40.5016 33.0864  44
   1   0  28 66.2786 40.6934  26
   1   0  28 21.3836 40.6841   2
   1   0  29 467.819 42.0311  26
   1   0  29 420.189 34.7417  44
   1   0  29 438.270 42.6357   2
   1   0  29 453.161 29.5822  11
   1   0  30 316.719 37.7702  26
   1   0  30 298.236 30.8813  44
   1   0  30 317.127 38.6087   2
   1   0  31 1923.65 41.9547  44
   1   0  31 1912.82 48.4900  26
   1   0  32 55.6751 28.6210   2
   1   0  32 79.4824 22.0315  44
   1   0  32 53.1060 28.8075  26
   1   0  33-18.8011 25.3325   2
  -1  -1  33 44.7569 28.2680   2
  -1  -1  32 30.1779 24.5008  44
  -1  -1  32 38.2696 28.5379  10
  -1  -1  32-2.00389 31.3595   2
  -1  -1  31 69.7509 27.3000  44
  -1  -1  31 78.8605 31.6244  10
  -1  -1  31 59.5822 35.1531   2
  -1  -1  30 20.9437 29.1243  44
  -1  -1  30-39.6745 35.8475  10
  -1  -1  30-0.51421 37.3814   2
  -1  -1  29 42.7483 31.7136  44
  -1  -1  29 74.6643 38.4162  10
  -1  -1  29 12.2211 40.2547   2
  -1  -1  28 74.7251 34.3035  44
  -1  -1  28 71.1153 41.4988  10
  -1  -1  28 68.7511 43.3176   2
  -1  -1  27 45.5422 35.4937  44
  -1  -1  27 10.8750 42.6187  10
  -1  -1  27 44.2445 42.7990   2
  -1  -1  26 2033.59 55.4610  44
  -1  -1  26 1941.86 65.8554   2
  -1  -1  25 165.140 37.6274  44
  -1  -1  25 160.232 44.4202   2
  -1  -1  24 2321.14 58.1032  44
  -1  -1  24 2445.29 69.4439   2
  -1  -1  23 829.123 92.3858  28
  -1  -1  23 849.701 42.7480  44
  -1  -1  23 1009.09 51.2814   2
  -1  -1  22 105.639 32.7995  44
  -1  -1  22 82.8616 37.8982   2
  -1  -1  21 31.8330 32.2768  31
  -1  -1  21 120.864 31.5473  44
  -1  -1  21 139.440 36.9926   2
  -1  -1  20-31.7266 30.1701  31
  -1  -1  20 43.7196 28.3491  44
  -1  -1  20-18.9667 33.7514   2
   1   1 -19 103.178 54.1095  24
  -1  -1  19 103.839 29.1681  31
  -1  -1  19 63.9480 32.2842   2
   1   1 -18 144.518 54.3057  24
  -1  -1  18 184.593 28.2519  31
  -1  -1  18 138.253 31.1545   2
   1   1 -17 404.018 56.4638  24
  -1  -1  17 382.628 28.3014  31
  -1  -1  17 335.191 30.7112   2
   1   1 -16 1752.31 78.1654  24
  -1  -1  16 1725.63 42.5505   2
  -1  -1  16 1646.92 39.6485  31
  -1  -1  15 7572.35 99.4742   2
  -1  -1  15 7731.84 149.614   1
  -1  -1  15 6845.63 96.7327  31
  -1  -1  15 7065.60 118.597   4
  -1  -1  14 165.961 23.9607   2
  -1  -1  14 142.409 41.4610   1
  -1  -1  14 155.429 42.7869  42
  -1  -1  14 144.465 22.6891  31
  -1  -1  14 154.729 32.9227   4
  -1  -1  13 401.355 41.1556  42
  -1  -1  13 260.049 32.1659   4
  -1  -1  13 334.533 41.4740   1
  -1  -1  12 8013.50 141.033   1
  -1  -1  12 7957.67 128.699  42
  -1  -1  11 279.451 35.4556   1
  -1  -1  11 359.621 33.9151  42
  -1  -1  10 10370.0 155.569   1
  -1  -1  10 9771.80 141.086  42
  -1  -1   9 2513.18 54.5117  42
   1   1  -8 11803.0 148.715  39
   1   1  -8 11729.0 145.979  12
  -1  -1   7 3793.98 60.1805  42
   1   1  -7 3877.94 60.7645  39
  -1  -1   6 56819.8 637.046  42
   1   1  -6 55377.7 640.029  12
  -1  -1   5 26768.8 306.924  42
   1   1  -5 27161.2 315.049  12
   1   1  -4 2523.92 47.1736  39
   1   1  -4 2363.39 42.7678  12
   1   1  -3 9207.82 119.607  39
   1   1  -3 8972.25 115.928  12
   1   1  -2 5387.29 76.5188  39
   1   1  -2 5021.14 73.2966  12
   1   1  -1 2142.54 43.2140  39
   1   1   0 2337.05 39.9224   4
   1   1   2 13911.8 168.240  12
   1   1   2 14332.3 173.120  39
   1   1   3 13327.5 162.869  39
   1   1   3 12982.5 158.036  12
   1   1   3 12891.0 152.609  28
   1   1   3 12747.9 171.753  42
   1   1   4 31466.0 362.332  39
   1   1   4 31045.3 357.811  12
   1   1   4 31103.6 355.703  28
   1   1   4 31084.1 377.504  42
   1   1   5 1786.66 38.9927  39
   1   1   5 1693.49 58.8280  42
   1   1   6 23968.0 293.441   4
   1   1   6 22838.7 271.664  12
   1   1   6 23311.0 273.926  39
   1   1   6 24317.0 305.984  42
   1   1   7 141.595 38.5174  42
   1   1   7 167.659 31.3182   4
   1   1   8 1618.65 61.6043  42
   1   1   8 1479.88 52.9827   4
   1   1   9 83.5950 39.7992  42
   1   1   9 46.0370 32.7319   4
   1   1  10 1051.17 62.8191  42
   1   1  10 1105.44 52.9806   4
   1   1  11 38391.3 490.145  42
   1   1  11 36575.6 468.796   4
   1   1  12 47370.9 568.095  42
   1   1  12 42472.3 489.475  31
   1   1  12 46109.3 544.610   4
  -1  -1 -12 42246.5 507.894  24
   1   1  12 43593.1 493.706   2
   1   1  13 42479.4 532.528   4
   1   1  13 41419.6 480.142   2
   1   1  14 10809.5 189.985   4
   1   1  14 11167.4 210.107  42
   1   1  14 10878.1 141.454   2
   1   1  15 1571.50 75.5106   4
   1   1  15 1729.44 92.4571  42
   1   1  15 1531.20 71.1601  28
   1   1  15 1568.04 44.6854   2
   1   1  16 126.061 50.4487   4
   1   1  16 83.5217 30.7458   2
   1   1  16 144.163 63.5961  42
   1   1  16 97.0709 44.8514  28
   1   1  17 137.892 47.3203  28
   1   1  17 97.1616 32.1186   2
   1   1  18 69.2384 28.0194  44
   1   1  18 67.3462 25.0672  14
   1   1  18 56.0865 33.3409   2
   1   1  19 94.6597 27.4018  14
   1   1  19 115.257 35.6478   2
   1   1  19 107.945 30.1802  44
   1   1  19 84.8894 31.0339   5
   1   1  20 90.6355 29.5972  14
   1   1  20 26.3651 38.4015   2
   1   1  20 42.6438 31.3197  44
   1   1  20 57.3647 31.8987   5
   1   1  21-30.6152 42.2006   2
   1   1  21 21.6358 30.3402  14
   1   1  21 28.5793 33.5665   5
   1   1  21-32.1153 41.1699  10
   1   1  22 777.477 41.5865  44
   1   1  22 713.932 51.2137   2
   1   1  22 938.078 39.7523  14
   1   1  22 833.137 40.0707   5
   1   1  22 888.502 49.2973  10
   1   1  23 10.7373 36.3200  44
   1   1  23 91.8017 34.7457   5
   1   1  23 12.6504 43.1839  10
   1   1  23-41.0909 45.9090   2
   1   1  24 51.4615 37.3714  44
   1   1  24 192.067 35.0930   5
   1   1  24 73.1086 44.3421  10
   1   1  24 46.8866 34.5643  11
   1   1  24 58.1796 45.2482   2
   1   1  25 224.887 39.1952  44
   1   1  25 207.654 48.0931   2
   1   1  25 200.812 35.7082  11
   1   1  26 64.8174 41.7749  10
   1   1  26 55.4978 42.5028  26
   1   1  26-39.4708 45.4550   2
   1   1  27 200.874 36.1971  44
   1   1  27 204.373 30.5365  11
   1   1  27 268.524 41.2687  10
   1   1  27 247.451 42.3281  26
   1   1  27 199.153 43.8256   2
   1   1  28 71.6970 40.0107   2
   1   1  28 161.934 36.9202  10
   1   1  28 94.3826 38.9847  26
   1   1  28 91.7511 32.0357  44
   1   1  29 21.9414 36.2324   2
   1   1  29 106.280 33.5426  10
   1   1  29 17.4015 35.5457  26
   1   1  29 24.8485 29.2357  44
   1   1  30 3.03238 33.0916   2
   1   1  30 9.07337 25.8385  44
   1   1  30-6.61291 32.5981  26
   1   1  31 142.502 24.2262  44
   1   1  31 169.316 30.5706  26
   1   1  31 156.984 31.3544   2
   1   1  32 2.70355 25.7838  26
   1   1  32 34.4716 25.9281   2
  -1  -2  35 6067.07 80.5616  26
  -1  -2  34 157.867 29.6040  26
  -1  -2  34 235.865 28.0223   2
  -1  -2  33 244.691 24.3205  44
  -1  -2  33 304.734 32.9490  26
  -1  -2  33 240.060 31.8138   2
  -1  -2  32 23.0180 32.4183   2
  -1  -2  32 68.9095 27.4659  10
  -1  -2  32 73.8076 34.7525  26
  -1  -2  32 14.6368 25.9550  44
  -1  -2  31 169.989 37.4953   2
  -1  -2  31 218.090 32.5447  10
  -1  -2  31 196.103 39.0044  26
  -1  -2  31 169.394 29.2071  44
  -1  -2  30 60.3511 38.7694   2
  -1  -2  30 80.7362 35.2892  10
  -1  -2  30 82.8738 40.3459  26
  -1  -2  30 96.0737 31.5692  44
  -1  -2  29-18.5905 41.1921   2
  -1  -2  28 357.198 38.7945  44
  -1  -2  28 387.373 44.0808  10
  -1  -2  28 406.980 47.0109   2
  -1  -2  27 116.064 37.5984  44
  -1  -2  27 124.722 43.1244  10
  -1  -2  27 120.932 44.5242   2
  -1  -2  26 513.696 49.5278   2
  -1  -2  26 477.840 41.7923  44
  -1  -2  25 599.328 48.7980   2
  -1  -2  25 568.815 42.0119  44
  -1  -2  25 548.909 87.0009  28
  -1  -2  24 900.122 51.7747   2
  -1  -2  24 821.457 43.7807  44
  -1  -2  23 2887.36 62.2343  44
  -1  -2  23 2715.84 66.4126  31
  -1  -2  22 1436.05 45.2859  44
  -1  -2  22 1433.33 52.6305   2
  -1  -2  21 224.209 33.4628  31
  -1  -2  21 241.013 37.6932   2
   1   2 -20 165.713 61.2319  24
  -1  -2  20 171.164 30.8887  31
  -1  -2  20 94.1111 33.8789   2
   1   2 -19 618.852 70.8508  24
  -1  -2  19 704.910 34.4194  31
  -1  -2  19 689.971 37.8165   2
   1   2 -18 2353.99 96.8281  24
  -1  -2  18 2493.91 51.2659  31
  -1  -2  18 2465.68 53.8521   2
   1   2 -17 236.087 56.0474  24
  -1  -2  17 232.826 25.4975  31
  -1  -2  17 220.282 27.5683   2
  -1  -2  16 91.7268 34.2789   4
  -1  -2  16 180.291 24.6513  31
  -1  -2  16 171.678 26.0005   2
   1   2 -16 239.506 54.7327  24
  -1  -2  15 3743.43 60.5420   2
  -1  -2  15 3765.44 58.9944  31
  -1  -2  15 3741.11 85.6746  42
   1   2 -15 3859.57 110.318  24
  -1  -2  14 1496.84 34.5402   2
  -1  -2  14 1539.74 58.3294   1
  -1  -2  14 1450.69 32.9115  31
   1   2 -14 1534.23 71.6765  24
  -1  -2  14 1374.23 53.8473  42
  -1  -2  13 43.5525 32.3347  42
  -1  -2  13 92.6601 31.7407   1
  -1  -2  12 7605.68 112.951  42
  -1  -2  12 7853.66 122.886   1
  -1  -2  11 2563.16 55.3384  42
  -1  -2  11 2521.96 63.8021   1
  -1  -2  10 120.819 27.2471  42
   1   2 -10 111.791 22.7619  39
  -1  -2   9 9641.32 127.288  42
   1   2  -9 9422.56 134.099  39
  -1  -2   8 2960.90 52.1959  42
   1   2  -8 2965.02 57.3718  12
   1   2  -7 7391.38 113.099  39
   1   2  -7 7302.99 105.936  12
  -1  -2   7 7418.71 96.6980  42
   1   2  -6 41347.9 485.312  12
   1   2  -6 42970.5 493.410  39
   1   2  -5 21537.7 266.218  12
   1   2  -5 22853.7 273.690  39
   1   2  -4 5702.07 88.1611  12
   1   2  -4 6160.83 95.0683  39
   1   2  -3 2100.65 46.7502  12
   1   2  -3 2298.77 51.0648  39
   1   2  -2 151.565 24.3181  39
   1   2  -1 784.409 32.3725  39
   1   2   0 1923.91 42.1335  24
   1   2   1 3213.04 55.1309  24
   1   2   2 73990.8 840.497  12
   1   2   2 74820.5 847.416  39
   1   2   3 13075.6 167.908  12
   1   2   3 13007.4 173.605  39
   1   2   3 12687.9 182.661  42
   1   2   4 43146.1 496.558  28
   1   2   4 42995.0 499.033  12
   1   2   4 41602.5 518.437  42
   1   2   5 5820.19 89.8909  28
   1   2   5 5738.97 89.1335  12
   1   2   5 5970.03 112.464  42
   1   2   6 2420.40 52.8104  39
   1   2   6 2331.30 62.7035   4
   1   2   6 2450.23 72.9936  42
   1   2   7 432.132 27.1349  39
   1   2   7 443.030 39.6925   4
   1   2   7 419.830 48.3317  42
   1   2   7 337.187 31.3387  28
   1   2   8 695.053 29.1085  39
   1   2   8 680.971 36.1339  28
   1   2   8 763.665 55.9778  42
   1   2   8 768.756 45.2285   4
   1   2   9 249.268 50.2164  42
   1   2   9 244.499 32.4905  28
  -1  -2  -9 156.583 22.2545  34
   1   2   9 230.355 39.7392   4
   1   2  10 3850.47 84.7229  28
   1   2  10 4088.42 98.6467   4
   1   2  11 70582.9 790.058   2
   1   2  11 71155.6 842.596   4
   1   2  12 396.586 67.6137  42
   1   2  12 362.803 46.2385  28
   1   2  12 412.249 30.0802   2
   1   2  12 351.239 25.7215  31
   1   2  12 398.004 53.8603   4
   1   2  13 2904.19 105.819  42
   1   2  13 2566.95 78.0173  28
   1   2  13 2813.22 54.2003   2
   1   2  13 2613.26 49.3099  31
   1   2  13 2834.12 90.1417   4
   1   2  14 22.7840 28.5544   2
   1   2  14 76.1714 41.6110  28
   1   2  14 112.219 59.8748  42
   1   2  14 80.5526 24.0331  31
   1   2  15 4962.33 76.0801  31
   1   2  15 4823.78 81.2637   2
   1   2  16 172.755 28.4933  31
   1   2  16 140.471 32.2266   2
   1   2  16 97.0929 45.8897  28
   1   2  17 417.247 37.0921   2
   1   2  17 397.630 28.4997  14
   1   2  18 52.0682 34.8046   2
   1   2  18 45.7700 26.4985  14
   1   2  18 45.3068 31.7287   5
   1   2  18 51.4009 28.4368  44
   1   2  19 1.54845 36.8206   2
   1   2  19 4.66625 28.4242  14
   1   2  19-10.5043 33.1352   5
   1   2  19-32.3933 31.1075  44
   1   2  20 288.030 42.3511  10
   1   2  20 292.489 43.0661   2
   1   2  20 259.790 33.3080  14
   1   2  20 270.794 37.5675   5
   1   2  20 253.286 34.4045  44
   1   2  21-23.9049 43.0700  10
   1   2  21 38.9193 31.1874  11
   1   2  21-10.1784 42.4593   2
   1   2  21 54.9293 31.9860  14
   1   2  21 39.4320 36.0823   5
   1   2  21 48.2634 33.4093  44
   1   2  22 133.915 32.4715  11
   1   2  22 141.355 44.1995  10
   1   2  22 202.077 34.0310  14
   1   2  22 135.459 35.2010  44
   1   2  22 171.104 36.9406   5
   1   2  22 115.375 44.5766   2
   1   2  23 626.722 51.3774   2
   1   2  23 719.787 40.6232  14
   1   2  23 691.726 41.0826   5
   1   2  23 695.594 49.9004  10
   1   2  23 638.617 37.7722  11
   1   2  23 620.837 42.0802  44
   1   2  24 181.158 47.7348   2
   1   2  24 216.540 38.1700  44
   1   2  24 300.545 37.4587   5
   1   2  24 285.665 46.6033  10
   1   2  24 192.103 33.7375  11
   1   2  25 111.669 45.9837   2
   1   2  25 281.174 44.2784  26
   1   2  25 142.344 37.5904  44
   1   2  25 291.402 35.9084   5
   1   2  25 113.659 32.3740  11
   1   2  25 245.601 44.9663  10
   1   2  26 167.529 43.6875   2
   1   2  26 189.689 41.5915  26
   1   2  26 163.354 35.1319  44
   1   2  26 222.875 42.8724  10
   1   2  26 182.421 34.0315   5
   1   2  27 52.2179 38.4771  26
   1   2  27 13.3463 37.9130  10
   1   2  27 4.33927 31.2028  44
   1   2  27-13.0428 39.8648   2
   1   2  28 40.5662 35.3593  26
   1   2  28 69.3829 35.0007  10
   1   2  28 40.1366 29.4167  44
   1   2  28 39.1119 37.1548   2
   1   2  29 38.1447 32.8678  26
   1   2  29 27.3675 33.5271   2
   1   2  29 82.2536 26.5266  44
   1   2  29 121.371 32.2631  10
   1   2  30 217.199 32.8058   2
   1   2  30 177.922 25.2573  44
   1   2  30 226.473 31.0540  26
   1   2  31 29.9016 25.8990  26
   1   2  31 177.373 20.8073  15
  -1  -3  35 321.007 26.9604  26
  -1  -3  34-16.2951 28.6103  26
  -1  -3  34-15.0788 20.7882  44
  -1  -3  34 18.6243 26.8261   2
  -1  -3  33 158.462 31.9137   2
  -1  -3  33 158.123 25.3721  44
  -1  -3  33 221.545 33.2667  26
[truncated: 9,467,201 more chars]
